# Supplementary material for: Spatially-Resolved Top-down Proteomics Bridged to MALDI MS Imaging Reveals the Molecular Physiome of Brain Regions
Source: Mol Cell Proteomics. 2017 Nov 9;17(2):357–72. doi: 10.1074/mcp.M116.065755 (PMC5795397; doi:10.1074/mcp.M116.065755)
Supplement: Supplemental Data [file 10.1074_M116.065755_mcp.M116.065755-4.xlsx]

## Sheet: Unique PAM
18 elements included exclusively in "Corpus Callosum":		34 elements included exclusively in "Medulla Oblangat":		82 elements included exclusively in "Hippocampus":
Neighbors of thalassemia intermedia		Neighbors of membrane hyperpolarization		Neighbors of synaptogenesis
Neighbors of microcytosis		Neighbors of Spinocerebellar Ataxia Type 1		Neighbors of Baraitser-Winter syndrome
Neighbors of Hemoglobinopathies		Neighbors of Amyotrophic Lateral Sclerosis		Neighbors of neurite outgrowth
Neighbors of Thalassemia Major		Neighbors of Respiratory chain		Neighbors of Infarction
Neighbors of alpha-Thalassemia		Neighbors of Epilepsy, Temporal Lobe		Neighbors of postnatal development
Neighbors of Anemia, Hypochromic		Neighbors of Anxiety		Neighbors of Encephalomyelitis
Neighbors of beta-Thalassemia		Neighbors of social behavior		Neighbors of Fasciculation
Neighbors of Thalassemia		Neighbors of heat shock protein 90		Neighbors of regulation of cell shape
Neighbors of Anemia, Sickle Cell		Neighbors of H+-transporting two-sector ATPase		Neighbors of Cerebral Infarction
Neighbors of Anemia, Hemolytic		Neighbors of cell cycle regulator		Neighbors of long-term synaptic depression
Neighbors of Hematologic Diseases		Neighbors of RYR		Neighbors of neuroprotection
Neighbors of membrane damage		Neighbors of Alcoholism		Neighbors of Neuralgia
Neighbors of hemolysis		Neighbors of Pathologic Processes		Neighbors of cytoskeleton organization and biogenesis
Neighbors of Anemia		Neighbors of hearing		Neighbors of Cerebral Ischemia
Neighbors of erythrocyte differentiation		Neighbors of ROS generation		Neighbors of regulated secretory pathway
Neighbors of Hereditary Diseases		Neighbors of oligodendrocyte differentiation		Neighbors of Leiomyosarcoma
Neighbors of alternative RNA splicing		Neighbors of Cognition Disorders		Neighbors of nerve fiber regeneration
Neighbors of apoptosis		Neighbors of axon cargo transport		Neighbors of cell differentiation
		Neighbors of memory consolidation		Neighbors of actin organization
		Neighbors of muscle contraction		Neighbors of synaptic transmission
		Neighbors of neuron apoptosis		Neighbors of Central Nervous System Diseases
		Neighbors of muscle development		Neighbors of chromatin structure
		Neighbors of Nerve Degeneration		Neighbors of endocytosis
		Neighbors of cognitive impairment		Neighbors of reinnervation
		Neighbors of membrane fusion		Neighbors of DNA modification
		Neighbors of mitochondrial respiration		Neighbors of hormone secretion
		Neighbors of acidification		Neighbors of astrocyte function
		Neighbors of regulation of action potential		Neighbors of Seizures
		Neighbors of response to hypoxia		Neighbors of cell-cell signaling
		Neighbors of cell cycle progression		Neighbors of sensory gating
		Neighbors of cell loss		Neighbors of proestrus
		Neighbors of Nervous System Diseases		Neighbors of beta-galactosidase
		Neighbors of K+ channel		Neighbors of monocyte adhesion
		Neighbors of Death		Neighbors of SMC proliferation
				Neighbors of immunoreactivity
				Neighbors of vesicle docking
				Neighbors of cell communication
				Neighbors of cell adhesion
				Neighbors of transcription activation
				Neighbors of Schwann cell proliferation
				Neighbors of transcription initiation
				Neighbors of Abnormalities
				Neighbors of central nervous system development
				Neighbors of axonogenesis
				Neighbors of microtubule cytoskeleton organization
				Neighbors of secretory pathway
				Neighbors of Ca++ export
				Neighbors of Polymerase II transcription
				Neighbors of synapse maturation
				Neighbors of Hyperalgesia
				Neighbors of cell division
				Neighbors of stress fiber assembly
				Neighbors of cell blebbing
				Neighbors of Cerebral Hemorrhage
				Neighbors of RNA metabolism
				Neighbors of Atrophy
				Neighbors of DNA-directed RNA polymerase
				Neighbors of anchorage independent growth
				Neighbors of remyelinization
				Neighbors of Retinoblastoma
				Neighbors of brain function
				Neighbors of Wounds
				Neighbors of AChR
				Neighbors of mitotic spindle positioning
				Neighbors of cell motility
				Neighbors of response to temperature
				Neighbors of nerve fiber degeneration
				Neighbors of Hypertrophy
				Neighbors of Status Epilepticus
				Neighbors of estrous cycle
				Neighbors of retinopathy
				Neighbors of neuronal death
				Neighbors of cell regeneration
				Neighbors of cytokinesis
				Neighbors of wound healing
				Neighbors of aging
				Neighbors of chemokine
				Neighbors of NF-kB
				Neighbors of transmission of nerve impulse
				Neighbors of Glioma
				Neighbors of memory
				Neighbors of cell cycle

## Sheet: Common PAM
2 common elements in "Corpus Callosum" and "Medulla Oblangat":		0 common elements in "Corpus Callosum", "Medulla Oblangat" and "Hippocampus":
Neighbors of cell damage
Neighbors of life span
3 common elements in "Corpus Callosum" and "Hippocampus":
Neighbors of oxidative stress
Neighbors of cell proliferation
Neighbors of neurogenesis
15 common elements in "Medulla Oblangat" and "Hippocampus":
Neighbors of neurotransmission
Neighbors of Schizophrenia
Neighbors of mitochondrial membrane potential
Neighbors of Ischemia
Neighbors of learning
Neighbors of synaptic plasticity
Neighbors of innervation
Neighbors of mitosis
Neighbors of exocytosis
Neighbors of nerve cell differentiation
Neighbors of Epilepsy
Neighbors of neuronal plasticity
Neighbors of microtubule cytoskeleton assembly
Neighbors of excitotoxicity
Neighbors of neuronal activity

## Sheet: Unique LMJ
39 elements included exclusively in "Corpus Callosum":			91 elements included exclusively in "Medulla Oblongat":			31 elements included exclusively in "Hippocampus":
Neighbors of Tetraploidy			Neighbors of learning			Neighbors of microtubule bundling
Neighbors of interphase			Neighbors of muscarinic pathway			Neighbors of amyloid plaque
Neighbors of chromosome segregation			Neighbors of chemokine			Neighbors of imprinting
Neighbors of exit from mitosis			Neighbors of Behavioral Symptoms			Neighbors of synapse maturation
Neighbors of mitotic spindle assembly			Neighbors of Esophageal Varices			Neighbors of long-term synaptic potentiation
Neighbors of mitotic prometaphase			Neighbors of jejunum secretion			Neighbors of synaptogenesis
Neighbors of G2/M transition			Neighbors of pancreatic juice secretion			Neighbors of brain development
Neighbors of Polyploidy			Neighbors of motor deficits			Neighbors of dynein ATPase
Neighbors of prophase			Neighbors of Acute insulin response			Neighbors of Memory Disorders
Neighbors of cell cycle regulation			Neighbors of Hypoventilation			Neighbors of neurogenesis
Neighbors of Aneuploidy			Neighbors of sleep			Neighbors of Intellectual Disability
Neighbors of Chromosome Aberrations			Neighbors of seizure susceptibility			Neighbors of nerve cell differentiation
Neighbors of Cell Transformation, Neoplastic			Neighbors of Encephalomyelitis, Autoimmune, Experimental			Neighbors of actin organization
Neighbors of kinetochore assembly			Neighbors of Mydriasis			Neighbors of neurite outgrowth
Neighbors of mitotic spindle checkpoint			Neighbors of Convulsions			Neighbors of secretory pathway
Neighbors of anaphase			Neighbors of Parkinson Disease			Neighbors of morphogenesis
Neighbors of oogenesis			Neighbors of intestine contraction			Neighbors of neuronal plasticity
Neighbors of RNA elongation			Neighbors of Arthritis, Adjuvant-Induced			Neighbors of neuronal migration
Neighbors of mRNA processing			Neighbors of cell killing			Neighbors of microtubule cytoskeleton assembly
Neighbors of cell fusion			Neighbors of dopaminergic system			Neighbors of learning and/or memory
Neighbors of metaphase			Neighbors of caspase			Neighbors of Congenital Abnormalities
Neighbors of spindle assembly			Neighbors of Dementia			Neighbors of synaptic plasticity
Neighbors of genome stability			Neighbors of gall bladder motility			Neighbors of synaptic transmission
Neighbors of cytokinesis			Neighbors of Frontotemporal Dementia			Neighbors of Alzheimer Disease
Neighbors of Breast Neoplasms			Neighbors of central nervous system function			Neighbors of exocytosis
Neighbors of embryonal development			Neighbors of Lewy Body Disease			Neighbors of aging
Neighbors of drug resistance			Neighbors of Encephalomyelitis			Neighbors of memory
Neighbors of Cancer of Stomach			Neighbors of GABAR			Neighbors of autophagy
Neighbors of developmental process			Neighbors of respiratory drive			Neighbors of pregnancy
Neighbors of Hypersensitivity			Neighbors of Abdominal Pain			Neighbors of regeneration
Neighbors of Colorectal Cancer			Neighbors of Central Nervous System Diseases			Neighbors of endocytosis
Neighbors of meiosis			Neighbors of transmembrane potential
Neighbors of response to DNA damage			Neighbors of Seizures
Neighbors of G1/S transition			Neighbors of hippocampus excitation
Neighbors of anchorage independent growth			Neighbors of protein aggregation
Neighbors of cell differentiation			Neighbors of nerve cell membrane potential
Neighbors of DNA repair			Neighbors of Seizures, Febrile
Neighbors of S phase			Neighbors of immune response
Neighbors of Breast Cancer			Neighbors of neuromodulator
			Neighbors of Constipation
			Neighbors of Anhedonia
			Neighbors of ovarian follicle development
			Neighbors of lymph circulation
			Neighbors of immunoreactivity
			Neighbors of Movement Disorders
			Neighbors of fluid secretion
			Neighbors of ubiquitin-dependent protein degradation
			Neighbors of calcineurin
			Neighbors of Withdrawal Symptoms
			Neighbors of stomach secretion
			Neighbors of Fever
			Neighbors of internalization
			Neighbors of Apnea
			Neighbors of protein ubiquitination
			Neighbors of Flushing
			Neighbors of defecation
			Neighbors of aminopeptidase
			Neighbors of neuron toxicity
			Neighbors of GPCR
			Neighbors of Substance Withdrawal Syndrome
			Neighbors of adrenergic transmission
			Neighbors of immunomodulation
			Neighbors of receptor internalization
			Neighbors of Respiratory Depression
			Neighbors of visceral pain
			Neighbors of K+ import/homeostasis
			Neighbors of Anxiety
			Neighbors of neuron sensitivity
			Neighbors of growth retardation
			Neighbors of peristalsis
			Neighbors of Stereotyped Behavior
			Neighbors of cognitive impairment
			Neighbors of Catalepsy
			Neighbors of mitochondrion fusion
			Neighbors of Pentose-phosphate shunt
			Neighbors of drinking behavior
			Neighbors of Motor Neuron Disease
			Neighbors of Heart Arrest
			Neighbors of circadian rhythm
			Neighbors of striatal dopamine release
			Neighbors of motor performance
			Neighbors of muscle twitch
			Neighbors of motor behavior
			Neighbors of DNA replication
			Neighbors of Injuries
			Neighbors of adrenal gland function
			Neighbors of Pruritus
			Neighbors of Hyperemia
			Neighbors of micturition
			Neighbors of grooming behavior
			Neighbors of Hemorrhage

## Sheet: Common LMJ
3 common elements in "Corpus Callosum" and "Medulla Oblongat":
Neighbors of cell cycle
Neighbors of cell division
Neighbors of cell growth
5 common elements in "Corpus Callosum" and "Hippocampus":
Neighbors of microtubule cytoskeleton organization
Neighbors of Abnormalities
Neighbors of RNA splicing
Neighbors of cytoskeleton organization and biogenesis
Neighbors of cell proliferation
6 common elements in "Medulla Oblongat" and "Hippocampus":
Neighbors of Schizophrenia
Neighbors of neuronal death
Neighbors of Neurodegenerative Diseases
Neighbors of axon cargo transport
Neighbors of neurotransmission
Neighbors of Nerve Degeneration
0 common elements in "Corpus Callosum", "Medulla Oblongat" and "Hippocampus":
