# Supplementary material for: Spatially-Resolved Top-down Proteomics Bridged to MALDI MS Imaging Reveals the Molecular Physiome of Brain Regions
Source: Mol Cell Proteomics. 2017 Nov 9;17(2):357–72. doi: 10.1074/mcp.M116.065755 (PMC5795397; doi:10.1074/mcp.M116.065755)
Supplement: Supplemental Data [file 10.1074_M116.065755_mcp.M116.065755-5.xlsx]

## Sheet: Hippocampus
Entity									Relation									Reference
Name	Type	Description	Connectivity	Local Connectivity	Indegree	Outdegree	Owner		Relation	Type	Sentence	TextRef	Connectivity	# of References	Owner	Organ		Relation	Status	Type	Sentence	TextRef	Organ	# of References
APEX1	Protein	APEX nuclease (multifunctional DNA repair enzyme) 1	652	3	0	3			GAP43 --+> neurite outgrowth	Regulation	Manipulations of GAP-43 expression likewise have profound effects on neurite outgrowth for cells in culture., These findings have led to the hypothesis that GAP-43 might modulate neurite outgrowth by altering G-protein activity., These findings indicate that GAP-43 plays an important role in growth cone formation and neurite outgrowth., Antibodies to GAP-43, at a low concentration, also blocked n…	info:pmid/9023877#abs:4, info:pmid/8083750#abs:3, info:pmid/8408223#abs:9, info:pmid/7563227#abs:3, info:pmid/17845802#abs:1, info:pmid/1828073#abs:1, info:pmid/17212696#abs:5, info:pmid/1388357#abs:5, info:pmid/7554236#abs:3, info:pmid/11078024#abs:6 <more data available...>	2	63		Ganglia, Spinal {Organ urn:agi-ncimorgan:C0017070}, Hippocampus {Organ urn:agi-ncimorgan:C0019564}, Brain {Organ urn:agi-ncimorgan:C1269537}, optic chiasm {Organ urn:agi-ncimorgan:C0029126}, Prosencephalon {Organ urn:agi-ncimorgan:C0085140}, Cerebral cortex {Organ urn:agi-ncimorgan:C0007776}, Skeletal system {Organ urn:agi-ncimorgan:C1283922}, Corpus Callosum {Organ urn:agi-ncimorgan:C0010090}, N…		GAP43 --+> neurite outgrowth		Regulation	Manipulations of GAP-43 expression likewise have profound effects on neurite outgrowth for cells in culture.	info:pmid/9023877#abs:4
HMGN3	Protein	high mobility group nucleosomal binding domain 3	26	1	0	1			APEX1 ---> Central Nervous System Diseases	Regulation	Increasing evidence suggests that Ref-1 plays a crucial role in central nervous system development as well as the pathophysiology of certain central nervous system diseases.	info:pmid/15854596#body:6	2	1				GAP43 --+> neurite outgrowth		Regulation	These findings have led to the hypothesis that GAP-43 might modulate neurite outgrowth by altering G-protein activity.	info:pmid/8083750#abs:3
ACTB	Protein	actin, beta	1170	4	0	4			GAP43 ---> synaptic transmission	Regulation	In light of the role of GAP-43 in axonal outgrowth, modulation of signal transduction, and release of different neurotransmitters in the adult CNS, this phosphoprotein might be involved in the functional plasticity and synaptic transmission of monoaminergic neurons., In this case, it might be predicted that a dominant-negative GAP-43 mutant that binds Calmodulin constitutively could impair synapt…	info:pmid/1672151#abs:6, info:pmid/9023877#body:121, info:pmid/8626556#body:43, info:pmid/8626601#body:43, info:pmid/9987804#body:2626, info:pmid/11246161#body:129, info:pmid/8891266#body:83	2	7		Central Nervous System {Organ urn:agi-ncimorgan:C0927232}, Hippocampus {Organ urn:agi-ncimorgan:C0019564}, visual cortex {Organ urn:agi-ncimorgan:C0042817}		GAP43 --+> neurite outgrowth		Regulation	These findings indicate that GAP-43 plays an important role in growth cone formation and neurite outgrowth.	info:pmid/8408223#abs:9	Ganglia, Spinal {Organ urn:agi-ncimorgan:C0017070}
GFAP	Protein	glial fibrillary acidic protein	1315	7	0	7			CBLN1 ---> synaptic transmission	Regulation	Cerebellin may play a role in synaptic transmission to Purkinje cells., In a recent study, it has been proposed that cerebellin1 has unique roles in the excitatory synaptic transmission occurring between the cerebellar Purkinje cells and the granule neurones ( ).	info:pmid/19361475#body:117, info:pmid/19699723#body:128	2	2		Cerebellum {Organ urn:agi-ncimorgan:C1268981}		GAP43 --+> neurite outgrowth		Regulation	Antibodies to GAP-43, at a low concentration, also blocked neurite outgrowth induced by serum withdrawal when cells were grown on a relatively unadhesive substrate.	info:pmid/7563227#abs:3
CHGB	Protein	chromogranin B (secretogranin 1)	102	3	0	3			CHGB --+> Ca++ export	Regulation	This displacement of chromogranin B decreases InsP(3)R-dependent calcium release and alters normal signaling patterns., In view of the essential role of chromogranin B-IP(3)R coupling in IP(3)-dependent Ca(2+) release in the endoplasmic reticulum, the potential coupling between chromogranin B and the IP(3)Rs in the nucleoplasm was investigated., In the present study, we provide insights into how …	info:pmid/22016391#abs:6, info:pmid/15966749#abs:3, info:pmid/18420944#body:237, info:pmid/17395556#body:163, info:pmid/20519641#cont:287, info:pmid/15862296#body:81, info:pmid/19837865#body:112	2	7				GAP43 --+> neurite outgrowth		Regulation	Dihydropyrimidinase-like 3 (DPYSL3) and GAP43 are both involved in neurite outgrowth, a crucial process for the differentiation of neurons.	info:pmid/17845802#abs:1
SCG2	Protein	secretogranin II	306	4	0	4			GAP43 --+> axonogenesis	Regulation	The membrane phosphoprotein GAP-43 is involved in axon growth and synaptic plasticity., The results support the proposal that GAP-43 plays a role in axon growth., We suggest that GAP-43 is a key molecule to initiate axon growth while other genes are necessary to develop a full regenerative program., Overall GAP-43 expression in the hindlimb decreases in the second postnatal week as axon growth an…	info:pmid/12221279#abs:1, info:pmid/3738509#abs:7, info:pmid/10349496#abs:5, info:pmid/1829143#abs:10, info:pmid/3746423#abs:9, info:pmid/19895561#abs:10, info:pmid/3042095#abs:6, info:pmid/9133376#abs:2, info:pmid/15590146#body:187, info:pmid/11850458#body:474 <more data available...>	2	15		Brain {Organ urn:agi-ncimorgan:C1269537}, inferior olive {Organ urn:agi-ncimorgan:C0228540}, Lower Extremity {Organ urn:agi-ncimorgan:C0023216}, pyramidal tract {Organ urn:agi-ncimorgan:C1284659}, Nervous system {Organ urn:agi-ncimorgan:C0027763}, Skeletal system {Organ urn:agi-ncimorgan:C1283922}, Ganglia, Spinal {Organ urn:agi-ncimorgan:C0017070}, diencephalon {Organ urn:agi-ncimorgan:C0012144}…		GAP43 --+> neurite outgrowth		Regulation	Neuromodulin (P-57, GAP-43, B-50, F-1) is a neurospecific calmodulin-binding protein believed to play a role in regulation of neurite outgrowth and neuroplasticity.	info:pmid/1828073#abs:1
SIRPA	Protein	signal-regulatory protein alpha	441	6	0	6			GFAP ---> neurite outgrowth	Regulation	Diminishing the GFAP levels of old astrocytes by RNAi restored neurite outgrowth, whereas overexpression of GFAP in young astrocytes modeled these effects of aging by reducing neurite outgrowth., The greater response of apoE secretion than GFAP mRNA induction to 17 alpha-dihydroequilenin might be therapeutically important because of the glial scarring during brain lesions, in which GFAP induction…	info:pmid/15708446#abs:6, info:pmid/11959417#abs:6, info:pmid/21219963#body:329, info:pmid/23515288#cont:286, info:pmid/16516312#body:102, info:pmid/21976517#cont:210, info:pmid/10199607#body:182, info:pmid/15843051#body:112, info:pmid/17431228#body:489, info:pmid/17008628#body:178 <more data available...>	2	12		Central Nervous System {Organ urn:agi-ncimorgan:C0927232}, Cerebral cortex {Organ urn:agi-ncimorgan:C0007776}		GAP43 --+> neurite outgrowth		Regulation	We demonstrate that phosphorylation of GAP-43 by protein kinase C as well as by casein kinase II is important for the NCAM-induced neurite outgrowth.	info:pmid/17212696#abs:5	Hippocampus {Organ urn:agi-ncimorgan:C0019564}
ARPP19	Protein	cAMP-regulated phosphoprotein, 19kDa	43	1	0	1			SYN2 ---> synaptic transmission	Regulation	Synapsin II (SYN2) is a member of the multigene synapsin family (SYN1/2/3) of synaptic vesicle phosphoproteins that modulate synaptic transmission and plasticity, and are mutated in epileptic patients., First, Rab3a and synapsin II could control some characteristics of synaptic transmission via a physical interaction within the same pathway., Based on these characteristics and the similarities be…	info:pmid/23443540#abs:2, info:pmid/20338242#body:30, info:pmid/15836980#body:16	2	3		Central Nervous System {Organ urn:agi-ncimorgan:C0927232}, Respiratory Diaphragm {Organ urn:agi-ncimorgan:C0011980}		GAP43 --+> neurite outgrowth		Regulation	In the present study, a B-50/GAP-43 antisense 5'-oligomer interfered both with the NGF-induced increase in B-50/GAP-43 and with neurite outgrowth, whereas an antisense 3'-oligomer was ineffective.	info:pmid/1388357#abs:5
HEG1	Protein	HEG homolog 1 (zebrafish)	11	1	0	1			GFAP ---> Neuralgia	Regulation	Together, these findings indicate that injury-induced GFAP upregulation not only serves as a marker for astrocyte activation, but it may also play a critical, but yet identified, role in the maintenance of neuropathic pain states., GFAP expression was significantly less in the GDNF group compared with the spinal nerve ligation group which lasted until 14 days after surgery, suggesting that rat sp…	info:pmid/19307059#abs:6, info:pmid/22416765#abs:8, info:pmid/16571763#body:285	2	3		Spinal Cord {Organ urn:agi-ncimorgan:CL366046}, Spinal nerve {Organ urn:agi-ncimorgan:C0037941}		GAP43 --+> neurite outgrowth		Regulation	We therefore examined the influence of inhibition of thrombin, the neuronal surface protease that restricts neurite outgrowth, on GAP-43-dependent neurite outgrowth.	info:pmid/7554236#abs:3
GAP43	Protein	growth associated protein 43	646	9	0	9			ACTB ---> axonogenesis	Regulation	Our data suggest that hnRNP-R-mediated axonal beta-actin mRNA translocation plays an essential physiological role for axon growth and presynaptic differentiation., Beta-actin mRNA localization has been known to be essential for cell motility and neuronal axon growth ., These studies emphasize that axonally generated ß-actin alters axon growth both in cultured neurons and in vivo.	info:pmid/20167579#abs:11, info:pmid/17400307#body:169, info:pmid/23426659#cont:312	2	3				GAP43 --+> neurite outgrowth		Regulation	Desferrioxamine treatment resulted in dose-dependent neuronal loss associated with impaired mitochondrial function, proliferation of neurites, and reduced expression of GAP-43, which has a role in path-finding during neurite outgrowth.	info:pmid/11078024#abs:6
CADM2	Protein	cell adhesion molecule 2	28	1	0	1			GFAP ---> astrocyte function	Regulation	GFAP plays an important role in the maintenance of structure and function of astrocytes., Therefore, we conclude that GFAP-d normally contributes to astrocyte function., In addition, changes in GFAP isoform ratio within the cells could modify the function of the astrocytes and possibly affect surrounding neurons., GFAP may also be involved in other functions of astrocytes, such as, in protection …	info:pmid/12532806#abs:3, info:pmid/18685083#body:336, info:pmid/21219963#body:399, info:pmid/23441897#cont:36, info:pmid/18562176#body:106, info:pmid/22479412#cont:73, info:pmid/17684014#body:330, info:pmid/21530117#body:11, info:pmid/23595285#cont:151	2	9		subventricular zone {Organ urn:agi-ncimorgan:C0521406}, Brain {Organ urn:agi-ncimorgan:C1269537}, Central Nervous System {Organ urn:agi-ncimorgan:C0927232}		GAP43 --+> neurite outgrowth		Regulation	These data suggest that the stimulation of neurite outgrowth by NCAM requires GAP-43 function and that GAP-43 phosphorylation in isolated growth cones occurs via an fibroblast growth factor receptor-dependent increase in arachidonic acid.	info:pmid/9852580#abs:9
CBLN1	Protein	cerebellin 1 precursor	63	1	0	1			SIRPA ---> Neuralgia	Regulation	Spinal SIRPa1-SHP2 interaction regulates spinal nerve ligation-induced neuropathic pain via PSD-95-dependent NR2B activation in rats., Consistent with studies in the mice expressing the mutant SIRP that fails to form a complex with SHP2, and therefore, showing prolonged depression-like immobility behavior , our results suggest that the spinal SIRPa1-SHP2 interaction plays a role in the developmen…	info:pmid/22425446#title:1, info:doi/10.1016/j.pain.2012.02.006#body:162	2	2		Spinal Cord {Organ urn:agi-ncimorgan:CL366046}		GAP43 --+> neurite outgrowth		Regulation	GAP-43 is important for neurite outgrowth, regeneration and plasticity.	info:pmid/10727627#body:16
MICALL1	Protein	MICAL-like 1	27	1	0	1			SCG2 --+> neurite outgrowth	Regulation	Secretoneurin caused concentration-dependent increases in neurite outgrowth, reflecting differentiation., Secretoneurin , a neuropeptide derived from secretogranin II, promotes neurite outgrowth of immature cerebellar granule cells., In the brain Secretogranin II is almost completely processed to secretoneurin, a peptide involved in neurite outgrowth, neuroprotection and neuronal plasticity., Sec…	info:pmid/12694392#abs:3, info:pmid/18079966#abs:1, info:pmid/21945639#abs:2, info:pmid/16101435#abs:8, info:pmid/21609738#body:136, info:pmid/19575651#cont:237	2	6		Brain {Organ urn:agi-ncimorgan:C1269537}, Corpus striatum {Organ urn:agi-ncimorgan:C0010097}, Cerebellum {Organ urn:agi-ncimorgan:C1268981}		GAP43 --+> neurite outgrowth		Regulation	Additionally, GAP-43 controls the dynamics of the actin cytoskeleton and neurite outgrowth [56, 97].	info:pmid/20017022#cont:149
CAMSAP2	Protein	calmodulin regulated spectrin-associated protein family, member 2	11	1	0	1			SYN2 --+> Neuralgia	Regulation	Accordingly, neuropathic pain behavior is reduced in synapsin II knockout mice.	info:pmid/18701217#body:150	2	1		spinal dorsal horn {Organ urn:agi-ncimorgan:C0228575}		GAP43 --+> neurite outgrowth		Regulation	GAP43 is also concentrated in growth cones and enhances neurite outgrowth ( ).	info:pmid/17049400#body:158	Hippocampus {Organ urn:agi-ncimorgan:C0019564}
SYN2	Protein	synapsin II	98	2	0	2			ARPP19 ---> axonogenesis	Regulation	Intriguingly, ARPP-19 has previously been suggested to control axon growth and synaptic plasticity specifically by stabilizing the growth-associated protein-43 (GAP-43) mRNA in response to nerve growth factor treatment ( ).	info:pmid/20471941#body:108	2	1				GAP43 --+> neurite outgrowth		Regulation	Via spectrin, NCAM1 also recruits GAP43 which promotes neurite outgrowth and might affect its signalling ( ).	info:pmid/23183391#body:85
Ca++ export	Cell Process		1131	4	4	0			ACTB ---> nerve fiber regeneration	Regulation	We have also undertaken an in depth analysis of the distribution of ß-actin mRNA and demonstrated that axonal ß-actin translation is important for efficient axon regeneration.	info:pmid/19520167#body:117	2	1				GAP43 --+> neurite outgrowth		Regulation	GAP43 overexpression and enhanced neurite outgrowth in mucopolysaccharidosis type IIIB cortical neuron cultures.	info:pmid/19658197#title:1
neurite outgrowth	Cell Process		1753	8	8	0			GFAP ---> brain function	Regulation	Since there is one normal copy of the GFAP gene in ALX, that might then be sufficient for normal brain function.	info:pmid/12175878#body:74	2	1				GAP43 --+> neurite outgrowth		Regulation	The increase in GAP-43 protein is believed to have a role in neurite outgrowth as part of the regenerative response following axotomy .	info:pmid/10375653#body:246	Ganglia, Spinal {Organ urn:agi-ncimorgan:C0017070}
synaptic transmission	Cell Process		1133	5	5	0			GFAP ---> nerve fiber regeneration	Regulation	Double deletion of GFAP and vimentin reduces astrogliosis and increases axon regeneration, but exacerbates ischemic stroke ( ) by increasing lesion size and worsening outcome., A recent study by Hauk and colleagues [40] showed that intravitreal injection of toll-like receptor 2 agonist Pam3Cys (caused lens injury) can induce glial activation and upregulations of glial fibrillary acidic protein an…	info:pmid/24440774#body:89, info:pmid/20169166#body:255, info:doi/10.1016/j.nbd.2011.08.008#body:7	2	3		Optic Nerve {Organ urn:agi-ncimorgan:C0029130}, Retina {Organ urn:agi-ncimorgan:C1962966}		GAP43 --+> neurite outgrowth		Regulation	Manipulations of GAP-43 expression have profound effects on neurite outgrowth and axonal pathfinding during development and in cultured cells.	info:pmid/11376890#body:4
brain function	Cell Process		673	3	3	0			ACTB ---> neurite outgrowth	Regulation	These sequential events provide both temporal and spatial control over beta-actin mRNA translation, which is important for cell migration and neurite outgrowth., Recently, the localization of ß-actin mRNA to sites of active actin polymerization has been shown to modulate cell migration and neurite outgrowth (30)., Rossoll et al. have shown that a deficiency in SMN leads to the altered localizatio…	info:pmid/16306994#abs:9, info:pmid/17082189#body:282, info:pmid/16730956#body:223	2	3				GAP43 --+> neurite outgrowth		Regulation	Manipulations of GAP-43 have profound effects on neurite outgrowth, nerve terminal sprouting and cytoskeletal organization .	info:pmid/9602098#body:161	Brain {Organ urn:agi-ncimorgan:C1269537}
neuroprotection	Cell Process		944	5	5	0			GFAP ---> neuroprotection	Regulation	metallothioneins-I and -II expression was significantly higher in GFAP-IL6 mice than in wild types, which may contribute to the IL-6-induced neuroprotection., Considering that P. nigriventer venom effects are transient, do not cause neuronal death and demyelination ( , ), we suggest that increases in GFAP expression here observed is a mechanism for neuroprotection ( )., It is thus reasonable to h…	info:pmid/15197737#abs:9, info:pmid/23419593#body:118, info:pmid/17085299#body:69, info:pmid/14996842#body:341	2	4		Central Nervous System {Organ urn:agi-ncimorgan:C0927232}, Gray matter {Organ urn:agi-ncimorgan:C0018220}		GAP43 --+> neurite outgrowth		Regulation	Neurite outgrowth stimulated by these latter adhesion molecules requires growth-associated protein GAP-43 and is associated with its phosphorylation ( ).	info:pmid/12031407#body:17
secretory pathway	Cell Process		565	3	3	0			CHGB --+> neurite outgrowth	Regulation	Moreover, the levels of both other syn isoforms and synaptophysin were significantly increased in NG108-15 overexpressing Syn IIb, an effect which was subsequently confirmed for other presynaptic proteins, like secretogranin I , and for laminin, a basal membrane glycoprotein that promotes adhesion and induces neurite outgrowth and neuronal differentiation .	info:pmid/21798361#body:35	2	1		Basal lamina {Organ urn:agi-ncimorgan:C0085872}		GAP43 --+> neurite outgrowth		Regulation	Furthermore, the increase of GAP-43 phosphorylation after NCAM stimulation was shown to be crucial for NCAM-induced neurite outgrowth .	info:pmid/23000574#body:193
astrocyte function	Cell Process		99	2	2	0			CAMSAP2 ---| neurite outgrowth	Regulation	Therefore, the rs2292096 G allele of CAMSAP1L1, which was associated with reduced risk of symptomatic epilepsy, tended to associate with increased expression of CAMSAP1L1, which represses neurite outgrowth.	info:pmid/24148305#abs:5	2	1		Temporal Lobe {Organ urn:agi-ncimorgan:C1268978}		GAP43 --+> neurite outgrowth		Regulation	Therefore, GAP 43 is likely to be an important regulator of synaptogenesis during neurite outgrowth and development.	info:pmid/12573662#body:7	optic chiasm {Organ urn:agi-ncimorgan:C0029126}
Central Nervous System Diseases	Disease		301	3	3	0			APEX1 ---> neuroprotection	Regulation	Furthermore, the DNA repair function of APE1 was required for PACAP-mediated neuroprotection., Based on the data above using mutant APE1 constructs, it appears that the repair component of APE1 is critical for neuroprotection., We also used small molecule inhibitors of the DNA repair or reduction-oxidation function of APE1 to ascertain which functions of APE1 are critical for neuroprotection., Th…	info:pmid/20133634#abs:8, info:pmid/21741887#body:169, info:pmid/19726241#body:139, info:pmid/15661660#body:206, info:pmid/23203191#cont:715	2	5		Hippocampus {Organ urn:agi-ncimorgan:C0019564}		GAP43 --+> neurite outgrowth		Regulation	One study demonstrated that antisense-directed down-regulation of GAP-43 in PC12 cells inhibited NGF-induced neurite outgrowth .	info:pmid/11937071#body:107
axonogenesis	Cell Process		553	3	3	0			GAP43 ---> brain function	Regulation	Our results indicate that GAP-43 perhaps has a role in the recovery of brain function.	info:pmid/22617637#body:122	2	1		Brain {Organ urn:agi-ncimorgan:C1269537}		GAP43 --+> neurite outgrowth		Regulation	Overactivation of AMPA receptors is related to increased expression and activation of GAP43 resulting in neurite outgrowth after axotomy ( ).	info:pmid/24461366#body:177	Prosencephalon {Organ urn:agi-ncimorgan:C0085140}
Neuralgia	Disease		560	4	4	0			GFAP ---> Central Nervous System Diseases	Regulation	We hypothesized that preventing GFAP and vimentin upregulation in reactive astrocytes will alter the CNS disease., Alexander disease is a rare disorder of the central nervous system caused by a de novo mutation in the glial fibrillary acidic protein (GFAP) gene., The multivariate analysis showed that combining T-tau, neurofilament light, GFAP, and albumin ratio improved the diagnostic accuracy in…	info:pmid/22031903#abs:5, info:pmid/16774812#abs:1, info:pmid/23827424#body:109	2	3		Central Nervous System {Organ urn:agi-ncimorgan:C0927232}		GAP43 --+> neurite outgrowth		Regulation	In particular, have shown that elevated GAP-43 expression in transfected PC12 cells enhances neurite outgrowth induced by NGF treatment.	info:pmid/16125549#body:451
nerve fiber regeneration	Cell Process		266	3	3	0			GAP43 --+> Ca++ export	Regulation	Collectively, these findings indicate that hypo-osmotic activation of GAP43 induces Ca(2+) release from IP(3)-sensitive intracellular stores.	info:pmid/12805215#abs:7	2	1				GAP43 --+> neurite outgrowth		Regulation	One explanation for the findings is that other proteins or signaling molecules (in addition to a7-integrin and GAP 43) are required for neurite outgrowth.	info:pmid/17267575#body:258	Ganglia, Spinal {Organ urn:agi-ncimorgan:C0017070}
cell-cell signaling	Cell Process		106	2	2	0			SCG2 ---> secretory pathway	Regulation	... and our present results suggest that Chromogranin A and SgII play distinct, albeit probably complimentary, roles in the secretory pathway of endocrine cells ...	info:pmid/16357044#body:292	2	1				GAP43 --+> neurite outgrowth		Regulation	Upregulation of Gap43 and Prss11 could reflect increased extracellular signaling in the hippocampus, possibly resulting from neurite outgrowth.	info:pmid/23496248#cont:410	Hippocampus {Organ urn:agi-ncimorgan:C0019564}
									GAP43 ---> nerve fiber regeneration	Regulation	Furthermore, molecules such as GAP-43 (growth-associated molecule) and c-Jun are involved in both axon regeneration and cell death suggesting that these two processes are linked., In summary, we show that direct p53-dependent transcriptional regulation and protein expression of GAP-43 are required and present only during facial motor neurons axon regeneration., GAP-43 and NF-M are both under stro…	info:pmid/16111558#abs:7, info:pmid/19057620#body:211, info:pmid/22399778#cont:247	2	3		Face {Organ urn:agi-ncimorgan:CL414270}, Facial nerve {Organ urn:agi-ncimorgan:C0015462}		GAP43 --+> neurite outgrowth		Regulation	Thus GAP-43 is required for both netrin-1 mediated chemotropic guidance and netrin-1 mediated stimulation of maximal callosal neurite outgrowth.	info:pmid/23085079#body:89
									GAP43 ---> neuroprotection	Regulation	In addition, we have shown that GAP-43 is essential for both neuroprotection and neuronal plasticity.	info:pmid/19136940#body:179	2	1				GAP43 --+> neurite outgrowth		Regulation	GAP-43 is induced in DRG neurons after peripheral injury and enhances neurite outgrowth both in culture and in vivo (reviewed by ).	info:pmid/16713293#body:33
									SIRPA ---> neurite outgrowth	Regulation	Co-expression of SHPS-1 and Csk-homologous kinase enhanced neurite outgrowth in PC12 cells., Collectively, our results suggest that SIRPalpha may stabilize synaptic connections by inhibiting improper neurite outgrowth and might realize its neuronal function, at least in part, by modulating JNK and nuclear factor-kappaB activity., Involvement of SIRPa in axonal growth control For a long time, cell…	info:pmid/17999719#abs:8, info:pmid/15964662#abs:8, info:pmid/16371655#body:302	2	3				GAP43 --+> neurite outgrowth		Regulation	During development of the nervous system, GAP43 promotes axonal pathfinding, neurite outgrowth, and synaptic plasticity (31, 32).	info:pmid/16497807#body:243
									SCG2 --+> neuroprotection	Regulation	Secretoneurin-mediated neuroprotection rescued primary cortical cell cultures from oxygen/glucose deprivation., In the brain Secretogranin II is almost completely processed to secretoneurin, a peptide involved in neurite outgrowth, neuroprotection and neuronal plasticity.	info:pmid/18079966#abs:4, info:pmid/21945639#abs:2	2	2		Cerebral cortex {Organ urn:agi-ncimorgan:C0007776}, Brain {Organ urn:agi-ncimorgan:C1269537}		GAP43 --+> neurite outgrowth		Regulation	We have previously shown that HuD-mediated stabilization of GAP-43 mRNA leads to increased neurite outgrowth in PC12 cells, primary cortical	info:pmid/24244461#cont:33	Cerebral cortex {Organ urn:agi-ncimorgan:C0007776}
									CADM2 --+> synaptic transmission	Regulation	Notably, both SynCAM 1 and 2 can organize synapses and promote excitatory synaptic transmission.	info:pmid/18003830#body:513	2	1				GAP43 --+> neurite outgrowth		Regulation	The intracellular protein GAP-43 is involved in neurite outgrowth and is a widely accepted marker for a regenerative response in neurons (for a review, see ).	info:pmid/16098761#body:4
									HEG1 ---> cell-cell signaling	Regulation	Specifically, the transmembrane EGF repeat-containing protein Heart of glass expressed on ECs was shown to mediate hepatocyte polarization via cell-cell signaling.	info:pmid/22833471#cont:36	2	1				GAP43 --+> neurite outgrowth		Regulation	The RNA-binding protein HuD is required for GAP-43 mRNA stability, GAP-43 gene expression, and PKC-dependent neurite outgrowth in PC12 cells.	info:pmid/10982410#title:1
									APEX1 ---> brain function	Regulation	... brain function and neurogenesis and (2) the relationship between age-associated oxidative DNA damage and brain function, with a special focus on repair ...	info:pmid/21867412#cont:45	2	1				GAP43 --+> neurite outgrowth		Regulation	It was inferred also that GAP-43 participates in control of protein kinase C activity , in neurite outgrowth and in long term potentiation induction .	info:pmid/11114482#body:9	Skeletal system {Organ urn:agi-ncimorgan:C1283922}
									GAP43 ---> Neuralgia	Regulation	Blocking caspase-3 signaling pathway can reduce the apoptotic neurons and down-regulate GAP-43 expression, which may become a promising strategy for the treatment of neuropathic pain.	info:pmid/23119112#cont:177	2	1				GAP43 --+> neurite outgrowth		Regulation	... suggest that the outgrowth of GnRH nerve terminals on the day of proestrus is stimulated by GAP-43, which is an important regulator of neurite outgrowth ...	info:pmid/10803573#body:189
									SIRPA ---> synaptic transmission	Regulation	Previous studies, including ours, have demonstrated that both CD47 and SIRPa fulfill various functions in the central nervous system , such as the modulation of synaptic transmission and neuronal cell survival., Input-output curves of field excitatory postsynaptic potential slope were strongly diminished in Sirpa-/- mice relative to those in control littermates (Fig. 2f), whereas fiber volley amp…	info:pmid/24586890#abs:2, info:pmid/24036914#cont:391	2	2		Hippocampus {Organ urn:agi-ncimorgan:C0019564}		GAP43 --+> neurite outgrowth		Regulation	We used immunohistochemistry for GAP-43, which is involved in neurite outgrowth and anatomical plasticity, to follow structural changes in the hippocampus during the critical period.	info:pmid/12598335#body:90	Hippocampus {Organ urn:agi-ncimorgan:C0019564}
									MICALL1 --+> neurite outgrowth	Regulation	MICAL-L1 is an essential mediator of neurite outgrowth.	info:pmid/23572513#cont:132	2	1				GAP43 --+> neurite outgrowth		Regulation	In cell cultures in vitro, depletion of B-50/GAP-43 leads to unstable neurite extensions, whereas over-expression of B-50/GAP-43 induces neurite outgrowth and long filopodia.	info:pmid/9219979#body:141
									ACTB ---| Ca++ export	Regulation	cytoplasmic actin and tropomodulin 3 in skeletal muscle leads to sarcoplasmic reticulum disorganization, reduced calcium release and muscle function [38,39].	info:pmid/22768340#cont:189	2	1				GAP43 --+> neurite outgrowth		Regulation	The attenuation of endogenous GAP-43 by an antibody that was raised against this protein and injected intracellularly has been found to reduce the degree of neurite outgrowth in a dose-dependent manner ( ).	info:pmid/16081008#body:23
									GAP43 ---> secretory pathway	Regulation	In particular, differences between adrenal medullary adrenergic and noradrenergic chromaffin cells in the expression of proteins, such as the neural adhesion molecule L1, the growth-associated protein GAP-43 and molecules involved in the secretory process, are emphasized.	info:pmid/10550645#abs:7	2	1		Adrenal Glands {Organ urn:agi-ncimorgan:C0001625}		GAP43 --+> neurite outgrowth		Regulation	GAP43 and the functionally related proteins MARCKS and CAP23 (collectively called GMC) promote neurite outgrowth when expressed in neuronal and nonneuronal cell lines .	info:pmid/11604134#body:62
									SCG2 --+> Ca++ export	Regulation	We have investigated the possibility that secretoneurin, like other chemoattractants such as formyl-Met-Leu-Phe and chemokines, might stimulate migration of monocytes by G protein and protein kinase C activation and induce Ca2+i release.	info:pmid/8878121#abs:2	2	1				GAP43 --+> neurite outgrowth		Regulation	GAP-43 has a role in pathfinding during neurite outgrowth and is preferentially localised in the growth cone and elongating axon of developing neurons.	info:pmid/15708476#body:145
									CHGB ---> secretory pathway	Regulation	Secretogranin I (chromogranin B) belongs to a class of acidic tyrosine-sulfated secretory proteins believed to play a role in the secretory process of endocrine cells.	info:pmid/1955080#abs:1	2	1				GAP43 --+> neurite outgrowth		Regulation	Analysis of cultured DRG neurons has revealed that, in addition to their shared functions, CAP23 and GAP43 have distinct expression patterns and unique functions in neurite outgrowth.	info:pmid/10996803#body:18
									HMGN3 ---> astrocyte function	Regulation	We suggest that HMGN3 might play a role in astrocyte function.	info:pmid/12185205#abs:6	2	1		Brain {Organ urn:agi-ncimorgan:C1269537}		GAP43 --+> neurite outgrowth		Regulation	Our results show that expression of GAP-43 in fibroblasts promoted a striking change in their morphology, consistent with previous reports that GAP-43 regulates neurite outgrowth ( ).	info:pmid/19589379#body:123
									SIRPA ---| neuroprotection	Regulation	SHPS-1 deficiency induces robust neuroprotection against experimental stroke by attenuating oxidative stress.	info:pmid/22671569#title:1	2	1				GAP43 --+> neurite outgrowth		Regulation	GAP43 regulates cytoskeleton dynamics to induce neurite outgrowth, and thus has been recognized as a key marker for neurite extension in neuronal cells .	info:pmid/21911085#body:119
									SIRPA ---> Central Nervous System Diseases	Regulation	SHPS-1 is thus a potential therapeutic target in inflammatory disorders of the CNS and other autoimmune diseases.	info:pmid/17617577#abs:8	2	1				GAP43 --+> neurite outgrowth		Regulation	Moreover, elimination of GAP-43 blocked neurite outgrowth stimulated by either CAMs or basic FGF, indicating its centrality in mediating the effects of IgSF-type CAMs, at least in vitro (Meiri et al., 1998).	info:pmid/11756507#body:246	Corpus Callosum {Organ urn:agi-ncimorgan:C0010090}
									SIRPA ---> cell-cell signaling	Regulation	Signal regulatory protein a (SIRPa), an immunoglobulin superfamily protein that is predominantly expressed in DCs, mediates cell-cell signaling by interacting with CD47, another immunoglobulin superfamily protein., Signal regulatory protein a (SIRPa), an Ig superfamily protein that is predominantly expressed in dendritic cells or macrophages, mediates cell-cell signaling by interacting with CD47,…	info:pmid/20682853#abs:2, info:pmid/21632712#abs:2, info:pmid/22070457#abs:1	2	3				GAP43 --+> neurite outgrowth		Regulation	Phosphatidylcholine-mediated introduction of GAP-43 antibodies into NB2a/d1 neuroblastoma cells in culture does, however, prevent the initial phase of neurite outgrowth in response to cyclic AMP(83).	info:pmid/8626556#body:226
																		GAP43 --+> neurite outgrowth		Regulation	Phosphatidylcholine-mediated introduction of GAP-43 antibodies into NB2a/d1 neuroblastoma cells in culture does, however, prevent the initial phase of neurite outgrowth in response to cyclic AMP(83).	info:pmid/8626601#body:226
																		GAP43 --+> neurite outgrowth		Regulation	Phosphorylation of GAP-43 at the protein kinase C substrate site, ser 41 is important for fibroblast growth factor-induced stimulation of neurite outgrowth in neurites and growth cones .	info:pmid/10209306#body:169
																		GAP43 --+> neurite outgrowth		Regulation	Although the role of GAP-43 in the growth process remains uncertain, recent in vitro and in vivo studies have implicated it in regulation of growth cone formation and neurite outgrowth.	info:pmid/9300440#body:14	Ganglia, Spinal {Organ urn:agi-ncimorgan:C0017070}
																		GAP43 --+> neurite outgrowth		Regulation	These experiments were carried out in neuronlike PC12 cells, where GAP43 promotes NGF-induced neurite outgrowth, a process that involves major rearrangements of the actin cytoskeleton (Paves et al. 1990 ).	info:pmid/10871285#body:212
																		GAP43 --+> neurite outgrowth		Regulation	GAP 43 has critical roles in neurite outgrowth in vitro and in vivo , and enhancement of GAP 43 expression in adult rat dorsal root ganglion by the ACTH analogue, Org.2766, increased regenerating sprouts .	info:pmid/12106674#body:130	Ganglia, Spinal {Organ urn:agi-ncimorgan:C0017070}
																		GAP43 --+> neurite outgrowth		Regulation	The growth associated protein GAP-43, also known as B50, F1, pp46, P-57 and neuromodulin, is a presynaptic membrane phosphoprotein considered to serve as an intrinsic presynaptic determinant for neurite outgrowth and plasticity .	info:pmid/9739145#body:9
																		GAP43 --+> neurite outgrowth		Regulation	More complex interactions among these processes may exist and need further investigation as GAP-43 was recently found to be able to form a complex with NCAM-180 and affect the cytoskeleton dynamics via spectrin to induce neurite outgrowth ( ).	info:pmid/20381564#body:178
																		GAP43 --+> neurite outgrowth		Regulation	Similarly the embryonic lethal abnormal vision -like RNA-binding protein, HuD, does increase (a) GAP-43 mRNA cytoplasmic stability, (b) GAP-43 gene expression, and (c) PKC-dependent neurite outgrowth in PC12 cells .	info:pmid/15607831#body:166
																		GAP43 --+> neurite outgrowth		Regulation	For instance, growth-associated protein-43 (GAP-43) was shown to be involved in neurite outgrowth mediated through NCAM-180 interactions with the actin-binding protein spectrin, but not through NCAM-140 signaling through Fyn [61].	info:pmid/20017013#cont:81	Brain {Organ urn:agi-ncimorgan:C1269537}
																		GAP43 --+> neurite outgrowth		Regulation	protein kinase C-dependent GAP-43 phosphorylation is involved in cell growth, neurite outgrowth, synaptic remodeling and axonal guidance , and GAP-43 knockout mice show disrupted cortical maps .	info:pmid/20382010#body:172	Cerebral cortex {Organ urn:agi-ncimorgan:C0007776}
																		GAP43 --+> neurite outgrowth		Regulation	Nature 453: 115–119 Mobarak CD, Anderson KD, Morin M, Beckel-Mitchener A, Rogers SL, Furneaux H, King P, Perrone-Bizzozero NI (2000) The RNA-binding protein HuD is required for GAP-43 mRNA stability, GAP-43 gene expression, and PKC-dependent neurite outgrowth in PC12 cells.	info:pmid/21964071#cont:438
																		GAP43 --+> neurite outgrowth		Regulation	Second, GAP43 partially restored neurite outgrowth properties in type B (neurite diameter and winding) and type C (neurite length) neurons, whereas neurites of type A neurons were comparable in knockout and knockin cultures.	info:pmid/10871284#body:257
																		GAP43 --+> neurite outgrowth		Regulation	GAP-43 appears to be important for neurite outgrowth since antisense oligonucleotides against GAP-43 reduce neurite formation in PC12 cells (53) and suppress growth cone development and neurite branching in chick dorsal root ganglion cells(54).	info:pmid/8530420#body:292	Ganglia, Spinal {Organ urn:agi-ncimorgan:C0017070}
																		GAP43 --+> neurite outgrowth		Regulation	The expression of GAP-43 in adult neurons is sufficient to induce spontaneous nerve sprouting and to up-regulate neurite outgrowth, and these events indicate that GAP-43 is a crucial intrinsic determinant of neurite outgrowth and plasticity in the regenerating nervous system .	info:pmid/12965241#body:10	Nervous system {Organ urn:agi-ncimorgan:C0027763}
																		GAP43 --+> neurite outgrowth		Regulation	As quantified in , repeated, intermittent Amphetamine treatment significantly increased in the percentage of cells with neurites (~30%) and the length of neurites (~21.4 µm) with respect to vehicle treatment. shows a significant increase in the level of GAP-43 (~1.8 fold) and neurofilament-M (~two fold) concurrent with Amphetamine-induced neurite outgrowth.	info:pmid/12231455#body:55
																		GAP43 --+> neurite outgrowth		Regulation	Also the GAP43 enrichment within the Prion domain could have a functional significance, since GAP43 in cerebellar granule cells is a preferential substrate of PKC, and the amount of phosphorylated GAP43 promotes and regulates cell-surface dynamics, phagocytosis, cell attachment and regulated morphogenic processes such as neurite outgrowth .	info:pmid/14741357#body:92
																		GAP43 --+> neurite outgrowth		Regulation	Manipulation of GAP-43 expression has profound effects on neurite outgrowth in culture.	info:doi/10.1016/j.jneumeth.2003.09.027#body:15	Ganglia, Spinal {Organ urn:agi-ncimorgan:C0017070}
																		GAP43 --+> neurite outgrowth		Regulation	This up-regulation of GAP-43 led to a promotion of neurite outgrowth and sprouting from the cells.	info:doi/10.1016/j.ijdevneu.2008.09.124#body:6
																		APEX1 ---> Central Nervous System Diseases		Regulation	Increasing evidence suggests that Ref-1 plays a crucial role in central nervous system development as well as the pathophysiology of certain central nervous system diseases.	info:pmid/15854596#body:6
																		GAP43 ---> synaptic transmission		Regulation	In light of the role of GAP-43 in axonal outgrowth, modulation of signal transduction, and release of different neurotransmitters in the adult CNS, this phosphoprotein might be involved in the functional plasticity and synaptic transmission of monoaminergic neurons.	info:pmid/1672151#abs:6	Central Nervous System {Organ urn:agi-ncimorgan:C0927232}
																		GAP43 ---> synaptic transmission		Regulation	In this case, it might be predicted that a dominant-negative GAP-43 mutant that binds Calmodulin constitutively could impair synaptic transmission.	info:pmid/9023877#body:121
																		GAP43 ---> synaptic transmission		Regulation	In the hippocampus, the correlation of calcium/phospholipid-dependent protein kinase-mediated phosphorylation of GAP-43 with long term potentiation (31, 32) suggests that GAP-43 may play a role in synaptic transmission.	info:pmid/8626556#body:43	Hippocampus {Organ urn:agi-ncimorgan:C0019564}
																		GAP43 ---> synaptic transmission		Regulation	In the hippocampus, the correlation of calcium/phospholipid-dependent protein kinase-mediated phosphorylation of GAP-43 with long term potentiation (31, 32) suggests that GAP-43 may play a role in synaptic transmission.	info:pmid/8626601#body:43	Hippocampus {Organ urn:agi-ncimorgan:C0019564}
																		GAP43 ---> synaptic transmission		Regulation	Further, the targetted over-expression of GAP 43 can elicit sprouting following lesions to the central nervous system, and GAP 43 can also modify the efficacy of transmission at synapses displaying 'long-term potentiation' and other plastic changes ( ; ; ; ).	info:pmid/9987804#body:2626	Central Nervous System {Organ urn:agi-ncimorgan:C0927232}
																		GAP43 ---> synaptic transmission		Regulation	GAP-43/BC1 co-expression therefore implies orchestration of gene expression within the same neuron to modulate throughput of synaptic transmission at both pre- and postsynaptic sites, thus identifying neurons that display simultaneous competence for both types of plasticity.	info:pmid/11246161#body:129
																		GAP43 ---> synaptic transmission		Regulation	Since the phosphorylation of GAP-43 and the increase of the level of synaptophysin may occur within existing presynaptic boutons, it is also possible that NGF-induced modifications of GAP-43 and synaptophysin directly affects synaptic transmission of existing synapses.	info:pmid/8891266#body:83	visual cortex {Organ urn:agi-ncimorgan:C0042817}
																		CBLN1 ---> synaptic transmission		Regulation	Cerebellin may play a role in synaptic transmission to Purkinje cells.	info:pmid/19361475#body:117
																		CBLN1 ---> synaptic transmission		Regulation	In a recent study, it has been proposed that cerebellin1 has unique roles in the excitatory synaptic transmission occurring between the cerebellar Purkinje cells and the granule neurones ( ).	info:pmid/19699723#body:128	Cerebellum {Organ urn:agi-ncimorgan:C1268981}
																		CHGB --+> Ca++ export		Regulation	This displacement of chromogranin B decreases InsP(3)R-dependent calcium release and alters normal signaling patterns.	info:pmid/22016391#abs:6
																		CHGB --+> Ca++ export		Regulation	In view of the essential role of chromogranin B-IP(3)R coupling in IP(3)-dependent Ca(2+) release in the endoplasmic reticulum, the potential coupling between chromogranin B and the IP(3)Rs in the nucleoplasm was investigated.	info:pmid/15966749#abs:3
																		CHGB --+> Ca++ export		Regulation	In the present study, we provide insights into how chromogranin B regulates InsP3-dependent Ca2+ release, nuclear factor-?B activity, and BNP production at the cellular level in neonatal cardiomyocytes.	info:pmid/18420944#body:237
																		CHGB --+> Ca++ export		Regulation	The suggestion can readily explain the observed activation of Ca 2+ release by chromogranin B, The exact nature of the conformational change, therefore of the structure of L3-2 after and before binding, however, is very difficult to address with currently available techniques.	info:pmid/17395556#body:163
																		CHGB --+> Ca++ export		Regulation	The augmentation of IP3R-mediated Ca2+ release by Chromogranin B may also be of importance for the generation of ventricular arrhythmias in heart failure because the IP3R recently was shown to regulate ryanodine receptor stability during myocardial remodeling.39	info:pmid/20519641#cont:287
																		CHGB --+> Ca++ export		Regulation	Using neuronally differentiated PC12 cells it has recently been shown that coupling of chromogranin B or CGA/chromogranin B mixture to the IP 3R/Ca 2+ channel in the endoplasmic reticulum is a necessary component for IP 3-dependent Ca 2+ release mechanism in the endoplasmic reticulum .	info:pmid/15862296#body:81
																		CHGB --+> Ca++ export		Regulation	Accordingly, chromogranin B has indeed been shown to play essential roles in the activity of IP3R/Ca2+ channels of the endoplasmic reticulum in neuronally differentiated PC12 cells (72)[?]" and neurons (73)[?]" , thus controlling the IP3-dependent Ca2+ release from the endoplasmic reticulum and the intracellular Ca2+ concentrations.	info:pmid/19837865#body:112
																		GAP43 --+> axonogenesis		Regulation	The membrane phosphoprotein GAP-43 is involved in axon growth and synaptic plasticity.	info:pmid/12221279#abs:1
																		GAP43 --+> axonogenesis		Regulation	The results support the proposal that GAP-43 plays a role in axon growth.	info:pmid/3738509#abs:7	Brain {Organ urn:agi-ncimorgan:C1269537}
																		GAP43 --+> axonogenesis		Regulation	We suggest that GAP-43 is a key molecule to initiate axon growth while other genes are necessary to develop a full regenerative program.	info:pmid/10349496#abs:5	inferior olive {Organ urn:agi-ncimorgan:C0228540}
																		GAP43 --+> axonogenesis		Regulation	Overall GAP-43 expression in the hindlimb decreases in the second postnatal week as axon growth and peripheral terminal formation decline.	info:pmid/1829143#abs:10	Lower Extremity {Organ urn:agi-ncimorgan:C0023216}
																		GAP43 --+> axonogenesis		Regulation	Taken together, these results lend support to the hypothesis that synthesis of GAP-43 is important for axon growth in development and regeneration.	info:pmid/3746423#abs:9	pyramidal tract {Organ urn:agi-ncimorgan:C1284659}
																		GAP43 --+> axonogenesis		Regulation	Therefore, GAP-43 promotes axon growth by multiple synergistic mechanisms that potentiate the intrinsic motility of the elongating processes, while reducing their sensitivity to environmental inhibition.	info:pmid/19895561#abs:10
																		GAP43 --+> axonogenesis		Regulation	These data also suggest that axon growth and synaptic plasticity in the brain may be regulated by a common mechanism, both involving the protein kinase C-mediated phosphorylation of GAP-43.	info:pmid/3042095#abs:6	Nervous system {Organ urn:agi-ncimorgan:C0027763}
																		GAP43 --+> axonogenesis		Regulation	GAP-43 is tightly associated with the growth cone membrane skeleton, the structure that transduces extracellular guidance cues into alterations in morphology by spatially regulating polymerization of actin filaments, thereby causing directional changes in axon growth.	info:pmid/9133376#abs:2	Skeletal system {Organ urn:agi-ncimorgan:C1283922}
																		GAP43 --+> axonogenesis		Regulation	FK506 also elevates growth associated protein 43 (GAP-43), which promotes axon growth ( ; ; ).	info:pmid/15590146#body:187
																		GAP43 --+> axonogenesis		Regulation	SPRR1A overexpression, or overexpression of CAP-23 plus GAP-43 (Bomze et al., 2001), can induce a regenerative, elongating mode of axon growth.	info:pmid/11850458#body:474
																		GAP43 --+> axonogenesis		Regulation	The recent research has shown that GAP-43 promotes axon growth by multiple synergistic mechanisms that potentiate the intrinsic motility of the elongating processes ( ).	info:pmid/23524246#body:118	Ganglia, Spinal {Organ urn:agi-ncimorgan:C0017070}
																		GAP43 --+> axonogenesis		Regulation	We can conclude that, although GAP-43 overexpression does promote Purkinje axon growth, it is not sufficient on its own to confer a full regenerative capability to the injured neurone.	info:pmid/15177783#body:205
																		GAP43 --+> axonogenesis		Regulation	One possibility is that proper axon growth through the ventral midline region requires GAP-43 to dampen the inhibitory effects of the local environment on axon growth.	info:pmid/9852588#body:324	diencephalon {Organ urn:agi-ncimorgan:C0012144}
																		GAP43 --+> axonogenesis		Regulation	Whereas GAP-43 is well known to affect axon growth and terminal sprouting (Benowitz and Routtenberg, 1997), MARCKS affects dendritic branching (Li et al., 2008) and the morphology and density of postsynaptic spines (Calabrese and Halpain, 2005).	info:pmid/23569215#cont:419	Dendrites {Organ urn:agi-ncimorgan:C0011305}
																		GAP43 --+> axonogenesis		Regulation	We had proposed earlier that those neurons that continue to express high levels of GAP-43 in the adult brain retain a capacity to undergo synaptic reorganization in response to impingent patterns of physiological activity ; this hypothesis receives strong support from the observation that GAP-43 can itself stimulate exuberant growth in axon terminals ( ).	info:pmid/9023877#body:157	Brain {Organ urn:agi-ncimorgan:C1269537}
																		GFAP ---> neurite outgrowth		Regulation	Diminishing the GFAP levels of old astrocytes by RNAi restored neurite outgrowth, whereas overexpression of GFAP in young astrocytes modeled these effects of aging by reducing neurite outgrowth.	info:pmid/15708446#abs:6
																		GFAP ---> neurite outgrowth		Regulation	The greater response of apoE secretion than GFAP mRNA induction to 17 alpha-dihydroequilenin might be therapeutically important because of the glial scarring during brain lesions, in which GFAP induction has a major role in inhibiting neurite outgrowth, whereas apoE secretion supports neurite outgrowth.	info:pmid/11959417#abs:6
																		GFAP ---> neurite outgrowth		Regulation	Besides plasticity, GFAP has also been indicated to play a role in neurite outgrowth.	info:pmid/21219963#body:329
																		GFAP ---> neurite outgrowth		Regulation	Transfection of young astrocytes with GFAP-cDNA inhibited neurite outgrowth and reduced secretion of laminins, whereas lowering GFAP by small interfering ...	info:pmid/23515288#cont:286
																		GFAP ---> neurite outgrowth		Regulation	Previous reports showed that the inhibition of GFAP expression with antisense GFAP mRNA not only blocked astrogliosis but also relieved the blockade of neurite outgrowth .	info:pmid/16516312#body:102	Central Nervous System {Organ urn:agi-ncimorgan:C0927232}
																		GFAP ---> neurite outgrowth		Regulation	The inhibition of GFAP production in astrocytes has been shown to improve neuronal survival and neurite outgrowth in an in vitro coculture model (Desclaux et al., 2009).	info:pmid/21976517#cont:210
																		GFAP ---> neurite outgrowth		Regulation	These data agree with a previous study showing that glial cells with a radiate spatiotemporal distribution and stained with glial fibrillary acidic protein are assigned to stimulate and guide neurite outgrowth.	info:pmid/10199607#body:182
																		GFAP ---> neurite outgrowth		Regulation	In addition, some reports have shown that the treatment with antisense GFAP, which decreases astrocyte fibrosis greatly, enhanced neurite outgrowth after injury ( ), and neurite outgrowth could also be enhanced in astrocytes from the GFAP-KO genotype ( ).	info:pmid/15843051#body:112
																		GFAP ---> neurite outgrowth		Regulation	Indeed, in cocultures of neurons and old astrocytes, diminishing GFAP levels by RNA interference restored neurite outgrowth, whereas overexpression of GFAP in young astrocytes modeled the effects of aging by reducing neurite outgrowth (233).	info:pmid/17431228#body:489
																		GFAP ---> neurite outgrowth		Regulation	This could be beneficial because deletion of the vimentin and GFAP genes have a positive effect on functional recovery after central nervous system injury22 possibly by enhancing neurite outgrowth of surviving motor neurons.23 Some caution is warranted when drawing these conclusions because the sample size (n=3 in each group) for the vimentin data are relatively small.	info:pmid/17008628#body:178	Central Nervous System {Organ urn:agi-ncimorgan:C0927232}
																		GFAP ---> neurite outgrowth		Regulation	RNAi as well as over-expression of glial fibrillary acidic protein in confluent astrocytes derived from old (24-month old) versus young (3-month old) cortex neurons showed that diminishing the glial fibrillary acidic protein levels in older astrocytes by RNAi restored neurite outgrowth, whereas over expression of glial fibrillary acidic protein in young astrocytes resulted in a reduced neurite ou…	info:pmid/16257586#body:146	Cerebral cortex {Organ urn:agi-ncimorgan:C0007776}
																		GFAP ---> neurite outgrowth		Regulation	Similarly, neurite outgrowth was enhanced in astrocytes from the glial fibrillary acidic protein-KO genotype, which have lower glial fibrillary acidic protein expression .	info:doi/10.1016/S0197-4580(03)00051-4#body:49
																		SYN2 ---> synaptic transmission		Regulation	Synapsin II (SYN2) is a member of the multigene synapsin family (SYN1/2/3) of synaptic vesicle phosphoproteins that modulate synaptic transmission and plasticity, and are mutated in epileptic patients.	info:pmid/23443540#abs:2	Central Nervous System {Organ urn:agi-ncimorgan:C0927232}
																		SYN2 ---> synaptic transmission		Regulation	First, Rab3a and synapsin II could control some characteristics of synaptic transmission via a physical interaction within the same pathway.	info:pmid/20338242#body:30	Respiratory Diaphragm {Organ urn:agi-ncimorgan:C0011980}
																		SYN2 ---> synaptic transmission		Regulation	Based on these characteristics and the similarities between short-term synaptic plasticity and sensitization of nociceptive neurons we hypothesized that synapsins, and particularly synapsin II, may be involved in the synaptic transmission of nociceptive stimuli.	info:pmid/15836980#body:16
																		GFAP ---> Neuralgia		Regulation	Together, these findings indicate that injury-induced GFAP upregulation not only serves as a marker for astrocyte activation, but it may also play a critical, but yet identified, role in the maintenance of neuropathic pain states.	info:pmid/19307059#abs:6	Spinal Cord {Organ urn:agi-ncimorgan:CL366046}
																		GFAP ---> Neuralgia		Regulation	GFAP expression was significantly less in the GDNF group compared with the spinal nerve ligation group which lasted until 14 days after surgery, suggesting that rat spinal dorsal horn GFAP expression contributes to spinal nerve ligation-induced neuropathic pain.	info:pmid/22416765#abs:8	Spinal nerve {Organ urn:agi-ncimorgan:C0037941}
																		GFAP ---> Neuralgia		Regulation	Although GFAP upregulation is one of the most distinct and persistent spinal changes in chronic pain conditions (Mantyh et al., 2002[Go]; DeLeo et al., 2004[Go]) and has been correlated with neuropathic pain (Garrison et al., 1994[Go]), we have shown that neuropathic pain can be blocked by D-JNKI-1 without accompanying reduction of GFAP expression.	info:pmid/16571763#body:285	Spinal Cord {Organ urn:agi-ncimorgan:CL366046}
																		ACTB ---> axonogenesis		Regulation	Our data suggest that hnRNP-R-mediated axonal beta-actin mRNA translocation plays an essential physiological role for axon growth and presynaptic differentiation.	info:pmid/20167579#abs:11
																		ACTB ---> axonogenesis		Regulation	Beta-actin mRNA localization has been known to be essential for cell motility and neuronal axon growth .	info:pmid/17400307#body:169
																		ACTB ---> axonogenesis		Regulation	These studies emphasize that axonally generated ß-actin alters axon growth both in cultured neurons and in vivo.	info:pmid/23426659#cont:312
																		GFAP ---> astrocyte function		Regulation	GFAP plays an important role in the maintenance of structure and function of astrocytes.	info:pmid/12532806#abs:3
																		GFAP ---> astrocyte function		Regulation	Therefore, we conclude that GFAP-d normally contributes to astrocyte function.	info:pmid/18685083#body:336	subventricular zone {Organ urn:agi-ncimorgan:C0521406}
																		GFAP ---> astrocyte function		Regulation	In addition, changes in GFAP isoform ratio within the cells could modify the function of the astrocytes and possibly affect surrounding neurons.	info:pmid/21219963#body:399
																		GFAP ---> astrocyte function		Regulation	GFAP may also be involved in other functions of astrocytes, such as, in protection against oxidative stress and against compromised glutamate transport [18].	info:pmid/23441897#cont:36
																		GFAP ---> astrocyte function		Regulation	Changes in GFAP expression leading to abnormal structure and function of astrocytes, including decreased process branching, have been linked to impairments in synaptic functioning and abnormal behavior.	info:pmid/18562176#body:106	Brain {Organ urn:agi-ncimorgan:C1269537}
																		GFAP ---> astrocyte function		Regulation	Better characterisation of the GFAP isoforms is highly important for central nervous system research, to gain more insight in the modulation of astrocyte function under normal homeostatic conditions or neurodegenerative disease.	info:pmid/22479412#cont:73	Central Nervous System {Organ urn:agi-ncimorgan:C0927232}
																		GFAP ---> astrocyte function		Regulation	Collectively, our data and data from the literature support the view that the GFAP cytoskeleton of the astrocyte may be a key component in normal astrocyte function and that anchoring proteins such as GLAST to the cytoskeleton may be an important element in glutamate homeostasis.	info:pmid/17684014#body:330
																		GFAP ---> astrocyte function		Regulation	GFAP is essential for fibrous astrocyte function, including maintenance of the integrity of central nervous system white matter and blood-brain barrier ; thus GFAP can be used to detect the morphological and functional alterations of astrocytes due to brain damage.	info:pmid/21530117#body:11	Brain {Organ urn:agi-ncimorgan:C1269537}
																		GFAP ---> astrocyte function		Regulation	It seems, however, that GFAP, particularly in the processes, is important for the function of astrocytes, since Wilhelmsson and colleagues (2004) could demonstrate by performing single cell dye injection in transgenic mice lacking the intermediary filaments GFAP and vimentin that the territory addressed by a single astrocyte remained constant in the wild-types, whereas the hypertrophy of processe…	info:pmid/23595285#cont:151
																		SIRPA ---> Neuralgia		Regulation	Spinal SIRPa1-SHP2 interaction regulates spinal nerve ligation-induced neuropathic pain via PSD-95-dependent NR2B activation in rats.	info:pmid/22425446#title:1	Spinal Cord {Organ urn:agi-ncimorgan:CL366046}
																		SIRPA ---> Neuralgia		Regulation	Consistent with studies in the mice expressing the mutant SIRP that fails to form a complex with SHP2, and therefore, showing prolonged depression-like immobility behavior , our results suggest that the spinal SIRPa1-SHP2 interaction plays a role in the development of neuropathic pain.	info:doi/10.1016/j.pain.2012.02.006#body:162	Spinal Cord {Organ urn:agi-ncimorgan:CL366046}
																		SCG2 --+> neurite outgrowth		Regulation	Secretoneurin caused concentration-dependent increases in neurite outgrowth, reflecting differentiation.	info:pmid/12694392#abs:3
																		SCG2 --+> neurite outgrowth		Regulation	Secretoneurin , a neuropeptide derived from secretogranin II, promotes neurite outgrowth of immature cerebellar granule cells.	info:pmid/18079966#abs:1
																		SCG2 --+> neurite outgrowth		Regulation	In the brain Secretogranin II is almost completely processed to secretoneurin, a peptide involved in neurite outgrowth, neuroprotection and neuronal plasticity.	info:pmid/21945639#abs:2	Brain {Organ urn:agi-ncimorgan:C1269537}
																		SCG2 --+> neurite outgrowth		Regulation	Secretoneurin releases dopamine from rat striatal slices in a dose dependent manner and influences neurite outgrowth in the developing cerebellum.	info:pmid/16101435#abs:8	Corpus striatum {Organ urn:agi-ncimorgan:C0010097}
																		SCG2 --+> neurite outgrowth		Regulation	Moreover, Secretoneurin a neuropeptide derived from secretogranin II, promotes neurite outgrowth of immature cerebellar granule cells.	info:pmid/21609738#body:136
																		SCG2 --+> neurite outgrowth		Regulation	Secretoneurin promotes neurite outgrowth in the cerebellum and has been implicated in neuronal inflammation and/or neuroprotec-tion.	info:pmid/19575651#cont:237	Cerebellum {Organ urn:agi-ncimorgan:C1268981}
																		SYN2 --+> Neuralgia		Regulation	Accordingly, neuropathic pain behavior is reduced in synapsin II knockout mice.	info:pmid/18701217#body:150	spinal dorsal horn {Organ urn:agi-ncimorgan:C0228575}
																		ARPP19 ---> axonogenesis		Regulation	Intriguingly, ARPP-19 has previously been suggested to control axon growth and synaptic plasticity specifically by stabilizing the growth-associated protein-43 (GAP-43) mRNA in response to nerve growth factor treatment ( ).	info:pmid/20471941#body:108
																		ACTB ---> nerve fiber regeneration		Regulation	We have also undertaken an in depth analysis of the distribution of ß-actin mRNA and demonstrated that axonal ß-actin translation is important for efficient axon regeneration.	info:pmid/19520167#body:117
																		GFAP ---> brain function		Regulation	Since there is one normal copy of the GFAP gene in ALX, that might then be sufficient for normal brain function.	info:pmid/12175878#body:74
																		GFAP ---> nerve fiber regeneration		Regulation	Double deletion of GFAP and vimentin reduces astrogliosis and increases axon regeneration, but exacerbates ischemic stroke ( ) by increasing lesion size and worsening outcome.	info:pmid/24440774#body:89
																		GFAP ---> nerve fiber regeneration		Regulation	A recent study by Hauk and colleagues [40] showed that intravitreal injection of toll-like receptor 2 agonist Pam3Cys (caused lens injury) can induce glial activation and upregulations of glial fibrillary acidic protein and CNTF, which significantly stimulated retinal ganglion cell axon regeneration into the injured optic nerve.	info:pmid/20169166#body:255	Optic Nerve {Organ urn:agi-ncimorgan:C0029130}
																		GFAP ---> nerve fiber regeneration		Regulation	Recent studies have shown that activated retinal glia, including glial fibrillary protein (GFAP) + astrocytes and Müller glia, are mediators of the enhanced retinal ganglion cells survival and axon regeneration response that occurs in axotomized retinal ganglion cells after intravitreal peripheral nerve grafting, lens injury or intravitreal Zymosan injections ( ).	info:doi/10.1016/j.nbd.2011.08.008#body:7	Retina {Organ urn:agi-ncimorgan:C1962966}
																		ACTB ---> neurite outgrowth		Regulation	These sequential events provide both temporal and spatial control over beta-actin mRNA translation, which is important for cell migration and neurite outgrowth.	info:pmid/16306994#abs:9
																		ACTB ---> neurite outgrowth		Regulation	Recently, the localization of ß-actin mRNA to sites of active actin polymerization has been shown to modulate cell migration and neurite outgrowth (30).	info:pmid/17082189#body:282
																		ACTB ---> neurite outgrowth		Regulation	Rossoll et al. have shown that a deficiency in SMN leads to the altered localization of ß-actin mRNA in the growth cones of developing neurons, which in turn leads to reduced neurite outgrowth.	info:pmid/16730956#body:223
																		GFAP ---> neuroprotection		Regulation	metallothioneins-I and -II expression was significantly higher in GFAP-IL6 mice than in wild types, which may contribute to the IL-6-induced neuroprotection.	info:pmid/15197737#abs:9	Central Nervous System {Organ urn:agi-ncimorgan:C0927232}
																		GFAP ---> neuroprotection		Regulation	Considering that P. nigriventer venom effects are transient, do not cause neuronal death and demyelination ( , ), we suggest that increases in GFAP expression here observed is a mechanism for neuroprotection ( ).	info:pmid/23419593#body:118	Gray matter {Organ urn:agi-ncimorgan:C0018220}
																		GFAP ---> neuroprotection		Regulation	It is thus reasonable to hypothesize that GFAP may play an important role in neuroprotection by affecting cerebral vasculature and supporting vessel permeability via the interaction between endothelial cells and astrocytic endfeet.	info:pmid/17085299#body:69
																		GFAP ---> neuroprotection		Regulation	... phosphorylation of STAT3 after MPTP: 1) followed the onset of damage to the dopaminergic nerve terminal ([downarrow]Metabolites-Dopamine), 2) preceded the induction of astrogliosis ([uparrow]GFAP mRNA and protein), 3) was terminated prior to peak astrogliosis, 4) was only found at the site of damage, 5) was completely abolished by pharmacological neuroprotection of the Metabolites-Dopamine te…	info:pmid/14996842#body:341
																		CHGB --+> neurite outgrowth		Regulation	Moreover, the levels of both other syn isoforms and synaptophysin were significantly increased in NG108-15 overexpressing Syn IIb, an effect which was subsequently confirmed for other presynaptic proteins, like secretogranin I , and for laminin, a basal membrane glycoprotein that promotes adhesion and induces neurite outgrowth and neuronal differentiation .	info:pmid/21798361#body:35	Basal lamina {Organ urn:agi-ncimorgan:C0085872}
																		CAMSAP2 ---| neurite outgrowth		Regulation	Therefore, the rs2292096 G allele of CAMSAP1L1, which was associated with reduced risk of symptomatic epilepsy, tended to associate with increased expression of CAMSAP1L1, which represses neurite outgrowth.	info:pmid/24148305#abs:5	Temporal Lobe {Organ urn:agi-ncimorgan:C1268978}
																		APEX1 ---> neuroprotection		Regulation	Furthermore, the DNA repair function of APE1 was required for PACAP-mediated neuroprotection.	info:pmid/20133634#abs:8	Hippocampus {Organ urn:agi-ncimorgan:C0019564}
																		APEX1 ---> neuroprotection		Regulation	Based on the data above using mutant APE1 constructs, it appears that the repair component of APE1 is critical for neuroprotection.	info:pmid/21741887#body:169
																		APEX1 ---> neuroprotection		Regulation	We also used small molecule inhibitors of the DNA repair or reduction-oxidation function of APE1 to ascertain which functions of APE1 are critical for neuroprotection.	info:pmid/19726241#body:139
																		APEX1 ---> neuroprotection		Regulation	The reduction in Ape1 protein levels results in similar levels of viability between the cell types, suggesting that endogenous Ape1 is contributing to the neuroprotection.	info:pmid/15661660#body:206	Hippocampus {Organ urn:agi-ncimorgan:C0019564}
																		APEX1 ---> neuroprotection		Regulation	Independently of the endonuclease activity, but through its redox function, APE1 was found to mediate neuroprotection against amyloid ß-peptide and H2O2 via induction of the glial cell-derived neurotropic factor receptor a1 transcription, thereby increasing the glial cell-derived neurotropic factor responsiveness [188].	info:pmid/23203191#cont:715
																		GAP43 ---> brain function		Regulation	Our results indicate that GAP-43 perhaps has a role in the recovery of brain function.	info:pmid/22617637#body:122	Brain {Organ urn:agi-ncimorgan:C1269537}
																		GFAP ---> Central Nervous System Diseases		Regulation	We hypothesized that preventing GFAP and vimentin upregulation in reactive astrocytes will alter the CNS disease.	info:pmid/22031903#abs:5
																		GFAP ---> Central Nervous System Diseases		Regulation	Alexander disease is a rare disorder of the central nervous system caused by a de novo mutation in the glial fibrillary acidic protein (GFAP) gene.	info:pmid/16774812#abs:1
																		GFAP ---> Central Nervous System Diseases		Regulation	The multivariate analysis showed that combining T-tau, neurofilament light, GFAP, and albumin ratio improved the diagnostic accuracy in patients with progressive encephalopathy, epilepsy, infectious and inflammatory central nervous system disorders, and tumors compared with controls.	info:pmid/23827424#body:109	Central Nervous System {Organ urn:agi-ncimorgan:C0927232}
																		GAP43 --+> Ca++ export		Regulation	Collectively, these findings indicate that hypo-osmotic activation of GAP43 induces Ca(2+) release from IP(3)-sensitive intracellular stores.	info:pmid/12805215#abs:7
																		SCG2 ---> secretory pathway		Regulation	... and our present results suggest that Chromogranin A and SgII play distinct, albeit probably complimentary, roles in the secretory pathway of endocrine cells ...	info:pmid/16357044#body:292
																		GAP43 ---> nerve fiber regeneration		Regulation	Furthermore, molecules such as GAP-43 (growth-associated molecule) and c-Jun are involved in both axon regeneration and cell death suggesting that these two processes are linked.	info:pmid/16111558#abs:7
																		GAP43 ---> nerve fiber regeneration		Regulation	In summary, we show that direct p53-dependent transcriptional regulation and protein expression of GAP-43 are required and present only during facial motor neurons axon regeneration.	info:pmid/19057620#body:211	Face {Organ urn:agi-ncimorgan:CL414270}
																		GAP43 ---> nerve fiber regeneration		Regulation	GAP-43 and NF-M are both under strong post-transcriptional control during optic axon regeneration and, in both cases, this control further modulates the primary transcripts to effect downstream changes in cytosolic mRNA levels and translation (Perrone-Bizzozero et al., 1991; Ananthakrishnan et al., 2008).	info:pmid/22399778#cont:247	Facial nerve {Organ urn:agi-ncimorgan:C0015462}
																		GAP43 ---> neuroprotection		Regulation	In addition, we have shown that GAP-43 is essential for both neuroprotection and neuronal plasticity.	info:pmid/19136940#body:179
																		SIRPA ---> neurite outgrowth		Regulation	Co-expression of SHPS-1 and Csk-homologous kinase enhanced neurite outgrowth in PC12 cells.	info:pmid/17999719#abs:8
																		SIRPA ---> neurite outgrowth		Regulation	Collectively, our results suggest that SIRPalpha may stabilize synaptic connections by inhibiting improper neurite outgrowth and might realize its neuronal function, at least in part, by modulating JNK and nuclear factor-kappaB activity.	info:pmid/15964662#abs:8
																		SIRPA ---> neurite outgrowth		Regulation	Involvement of SIRPa in axonal growth control For a long time, cell adhesion has been known to affect neurite outgrowth (Edgar, 1985; Lander et al., 1985a[Go]; Lander et al., 1985b[Go]).	info:pmid/16371655#body:302
																		SCG2 --+> neuroprotection		Regulation	Secretoneurin-mediated neuroprotection rescued primary cortical cell cultures from oxygen/glucose deprivation.	info:pmid/18079966#abs:4	Cerebral cortex {Organ urn:agi-ncimorgan:C0007776}
																		SCG2 --+> neuroprotection		Regulation	In the brain Secretogranin II is almost completely processed to secretoneurin, a peptide involved in neurite outgrowth, neuroprotection and neuronal plasticity.	info:pmid/21945639#abs:2	Brain {Organ urn:agi-ncimorgan:C1269537}
																		CADM2 --+> synaptic transmission		Regulation	Notably, both SynCAM 1 and 2 can organize synapses and promote excitatory synaptic transmission.	info:pmid/18003830#body:513
																		HEG1 ---> cell-cell signaling		Regulation	Specifically, the transmembrane EGF repeat-containing protein Heart of glass expressed on ECs was shown to mediate hepatocyte polarization via cell-cell signaling.	info:pmid/22833471#cont:36
																		APEX1 ---> brain function		Regulation	... brain function and neurogenesis and (2) the relationship between age-associated oxidative DNA damage and brain function, with a special focus on repair ...	info:pmid/21867412#cont:45
																		GAP43 ---> Neuralgia		Regulation	Blocking caspase-3 signaling pathway can reduce the apoptotic neurons and down-regulate GAP-43 expression, which may become a promising strategy for the treatment of neuropathic pain.	info:pmid/23119112#cont:177
																		SIRPA ---> synaptic transmission		Regulation	Previous studies, including ours, have demonstrated that both CD47 and SIRPa fulfill various functions in the central nervous system , such as the modulation of synaptic transmission and neuronal cell survival.	info:pmid/24586890#abs:2
																		SIRPA ---> synaptic transmission		Regulation	Input-output curves of field excitatory postsynaptic potential slope were strongly diminished in Sirpa-/- mice relative to those in control littermates (Fig. 2f), whereas fiber volley amplitude (reflecting the number of axons firing to each stimulation) was unaffected, indicating that synaptic transmission is impaired in the absence of SIRPa.	info:pmid/24036914#cont:391	Hippocampus {Organ urn:agi-ncimorgan:C0019564}
																		MICALL1 --+> neurite outgrowth		Regulation	MICAL-L1 is an essential mediator of neurite outgrowth.	info:pmid/23572513#cont:132
																		ACTB ---| Ca++ export		Regulation	cytoplasmic actin and tropomodulin 3 in skeletal muscle leads to sarcoplasmic reticulum disorganization, reduced calcium release and muscle function [38,39].	info:pmid/22768340#cont:189
																		GAP43 ---> secretory pathway		Regulation	In particular, differences between adrenal medullary adrenergic and noradrenergic chromaffin cells in the expression of proteins, such as the neural adhesion molecule L1, the growth-associated protein GAP-43 and molecules involved in the secretory process, are emphasized.	info:pmid/10550645#abs:7	Adrenal Glands {Organ urn:agi-ncimorgan:C0001625}
																		SCG2 --+> Ca++ export		Regulation	We have investigated the possibility that secretoneurin, like other chemoattractants such as formyl-Met-Leu-Phe and chemokines, might stimulate migration of monocytes by G protein and protein kinase C activation and induce Ca2+i release.	info:pmid/8878121#abs:2
																		CHGB ---> secretory pathway		Regulation	Secretogranin I (chromogranin B) belongs to a class of acidic tyrosine-sulfated secretory proteins believed to play a role in the secretory process of endocrine cells.	info:pmid/1955080#abs:1
																		HMGN3 ---> astrocyte function		Regulation	We suggest that HMGN3 might play a role in astrocyte function.	info:pmid/12185205#abs:6	Brain {Organ urn:agi-ncimorgan:C1269537}
																		SIRPA ---| neuroprotection		Regulation	SHPS-1 deficiency induces robust neuroprotection against experimental stroke by attenuating oxidative stress.	info:pmid/22671569#title:1
																		SIRPA ---> Central Nervous System Diseases		Regulation	SHPS-1 is thus a potential therapeutic target in inflammatory disorders of the CNS and other autoimmune diseases.	info:pmid/17617577#abs:8
																		SIRPA ---> cell-cell signaling		Regulation	Signal regulatory protein a (SIRPa), an immunoglobulin superfamily protein that is predominantly expressed in DCs, mediates cell-cell signaling by interacting with CD47, another immunoglobulin superfamily protein.	info:pmid/20682853#abs:2
																		SIRPA ---> cell-cell signaling		Regulation	Signal regulatory protein a (SIRPa), an Ig superfamily protein that is predominantly expressed in dendritic cells or macrophages, mediates cell-cell signaling by interacting with CD47, another Ig superfamily protein.	info:pmid/21632712#abs:2
																		SIRPA ---> cell-cell signaling		Regulation	Signal regulatory protein a (SIRPa/CD172a), expressed by myeloid cells including CD11b(+) dendritic cells, interacts with ubiquitously expressed CD47 to mediate cell-cell signalling and therefore, may be pivotal in the development of tolerance or immunity.	info:pmid/22070457#abs:1

## Sheet: Corpus callosum
Entity									Relation									Reference
Name	Type	Description	Connectivity	Local Connectivity	Indegree	Outdegree	Owner		Relation	Type	Sentence	TextRef	Connectivity	# of References	Owner	Organ		Relation	Status	Type	Sentence	TextRef	Organ	# of References
HBB	Protein	hemoglobin, beta	471	14	0	14			HBA1 ---> alpha-Thalassemia	Regulation	The majority of the alpha-thalassemias is caused by deletions in the alpha-globin gene cluster., Point mutations of alpha-globin genes in homozygous or in compound heterozygous states cause severe alpha-thalassemia ., a-Thalassemia is usually caused by deletions on the a-globin gene cluster and the role of point mutations is less well investigated., The unusual feature of this unstable alpha-glob…	info:pmid/20682466#abs:2, info:pmid/19958194#abs:1, info:pmid/23402770#abs:1, info:pmid/6826718#abs:5, info:pmid/20854119#abs:1, info:pmid/20171600#abs:1, info:pmid/19187279#abs:1, info:pmid/8193372#abs:2, info:pmid/18351796#abs:1, info:pmid/19678601#abs:2 <more data available...>	2	49		Anterior thoracic region {Organ urn:agi-ncimorgan:C1527391}, Fetus {Organ urn:agi-ncimorgan:C1305737}, Bone Marrow {Organ urn:agi-ncimorgan:C0005953}, Digit {Organ urn:agi-ncimorgan:C0582802}, Intestines {Organ urn:agi-ncimorgan:C0021853}		HBA1 ---> alpha-Thalassemia		Regulation	The majority of the alpha-thalassemias is caused by deletions in the alpha-globin gene cluster.	info:pmid/20682466#abs:2
HBA1	Protein	hemoglobin, alpha 1	189	14	0	14			HBB ---> Thalassemia	Regulation	A Thai family with a complex thalassemia syndrome caused by alpha- and beta-globin defects is described., ß-thalassemias are caused by nearly 300 mutations of the ß-globin gene, leading to a low or absent production of adult hemoglobin (HbA)., A large number of mutations have been described in the human beta-globin locus causing thalassemia or various hemoglobinopathies., Deletions in the beta-gl…	info:pmid/15768559#abs:1, info:pmid/23782080#abs:1, info:pmid/12523964#abs:1, info:pmid/19946097#abs:1, info:pmid/16360115#abs:10, info:pmid/9787139#abs:2, info:pmid/2582366#abs:1, info:pmid/2214342#abs:5, info:pmid/2207008#abs:2, info:pmid/18937916#abs:5 <more data available...>	2	47		Bone Marrow {Organ urn:agi-ncimorgan:C0005953}, Cardiovascular system {Organ urn:agi-ncimorgan:C1269562}, Fetus {Organ urn:agi-ncimorgan:C1305737}, Dermis {Organ urn:agi-ncimorgan:C0011646}		HBA1 ---> alpha-Thalassemia		Regulation	Point mutations of alpha-globin genes in homozygous or in compound heterozygous states cause severe alpha-thalassemia .	info:pmid/19958194#abs:1
Anemia	Disease		398	2	2	0			HBB ---> Anemia, Sickle Cell	Regulation	A single nucleotide polymorphism in the sickle beta-globin gene (beta(S)) leads to sickle cell anemia., Sickle cell disease is caused by a mutation in the beta globin gene leading to hemoglobin S production., Sickle cell disease is caused by a mutation in the beta-globin chain of the haemoglobin molecule., A homozygous mutation in the gene for ß globin, a subunit of adult hemoglobin A , is the pr…	info:pmid/16585504#abs:1, info:pmid/10694826#abs:1, info:pmid/10872477#abs:1, info:pmid/21415994#abs:1, info:pmid/15040426#abs:1, info:pmid/23542314#abs:3, info:pmid/23028136#abs:1, info:pmid/14654057#abs:6, info:pmid/23190149#abs:1, info:pmid/10894546#abs:1 <more data available...>	2	67		Fetus {Organ urn:agi-ncimorgan:C1305737}, Bone and Bones {Organ urn:agi-ncimorgan:C0262950}, Left ventricular {Organ urn:agi-ncimorgan:C0225897}		HBA1 ---> alpha-Thalassemia		Regulation	a-Thalassemia is usually caused by deletions on the a-globin gene cluster and the role of point mutations is less well investigated.	info:pmid/23402770#abs:1
hemolysis	Cell Process		319	2	2	0			HBB ---> beta-Thalassemia	Regulation	Most cases of ß-thalassemia are caused by point mutations in the ß-globin gene., Rarely, beta thalassemia is caused by major deletions of the beta globin cluster., Nonsense mutations of the beta-globin gene are a common cause of beta-thalassemia., Beta-thalassaemia is caused by the presence of two mutated beta-globin genes, one inherited from each parent., Studies have revealed the presence of mo…	info:pmid/20649908#abs:1, info:pmid/11012251#abs:5, info:pmid/7885837#abs:1, info:pmid/8354316#abs:1, info:pmid/23319887#abs:3, info:pmid/23479149#abs:2, info:pmid/23594358#abs:1, info:pmid/5009120#abs:1, info:pmid/20642331#abs:1, info:pmid/19460936#abs:1 <more data available...>	2	84		head {Organ urn:agi-ncimorgan:C0018670}, Liver {Organ urn:agi-ncimorgan:CL384198}, Peripheral Nervous System {Organ urn:agi-ncimorgan:C0206417}, Fetus {Organ urn:agi-ncimorgan:C1305737}, Pulmonary veins {Organ urn:agi-ncimorgan:C0034090}, Yolk Sac {Organ urn:agi-ncimorgan:C0043425}, Bone Marrow {Organ urn:agi-ncimorgan:C0005953}		HBA1 ---> alpha-Thalassemia		Regulation	The unusual feature of this unstable alpha-globin is that the alpha-globin deficiency causes alpha-thalassemia.	info:pmid/6826718#abs:5
alpha-Thalassemia	Disease		15	2	2	0			HBB ---> Hemoglobinopathies	Regulation	Sickle-cell disease is a hereditary haemoglobinopathy caused by a mutation in the beta-globin gene., A large number of mutations have been described in the human beta-globin locus causing thalassemia or various hemoglobinopathies., The knowledge of the beta-globin variants present in the Iranian population is essential for the molecular diagnosis and prevention of hemoglobinopathies., beta-thalas…	info:pmid/15940917#abs:1, info:pmid/12523964#abs:1, info:pmid/23981164#abs:4, info:pmid/18556409#abs:1, info:pmid/23643396#abs:1, info:pmid/11802568#abs:1, info:pmid/17373484#abs:5, info:pmid/19429541#abs:2, info:pmid/17321216#body:1, info:pmid/19447160#body:2 <more data available...>	2	24		Fetus {Organ urn:agi-ncimorgan:C1305737}, Retinal macula {Organ urn:agi-ncimorgan:C0450295}		HBA1 ---> alpha-Thalassemia		Regulation	Mutation of the a-globin gene may result in a-thalassemia which is characterized by a reduction or complete absence of the gene expression.	info:pmid/20854119#abs:1
Anemia, Hemolytic	Disease		117	2	2	0			HBB ---> Anemia, Hemolytic	Regulation	Sickle cell anemia is a hemolytic anemia caused by a single mutation in position 6 of the beta globin molecule., Hb Nijkerk: a new mutation at codons 138/139 of the beta-globin gene inducing severe hemolytic anemia in a Dutch girl., Sickle cell disease is a chronic hemolytic anemia caused by a homozygous amino acid substitution in the beta chain of hemoglobin ( )., Thalassemia is a group of the i…	info:pmid/19603597#abs:1, info:pmid/10335981#title:1, info:pmid/22784510#body:1, info:pmid/22705320#body:1, info:pmid/16543085#body:65, info:pmid/10998158#body:34, info:pmid/24391023#cont:22, info:pmid/8824225#body:40, info:pmid/12127975#body:102, info:pmid/15502081#body:76 <more data available...>	2	11		Arteries {Organ urn:agi-ncimorgan:C0003842}, Skin {Organ urn:agi-ncimorgan:C0684084}, Spleen {Organ urn:agi-ncimorgan:C1278932}, Liver {Organ urn:agi-ncimorgan:CL384198}		HBA1 ---> alpha-Thalassemia		Regulation	Populations in Southeast Asia and South China have high frequencies of alpha-thalassemia caused by alpha-globin gene mutations and/or deletions.	info:pmid/20171600#abs:1
Anemia, Sickle Cell	Disease		110	2	2	0			HBA1 ---> beta-Thalassemia	Regulation	Accumulation of unbound a-globin chains in erythroid cells is the major cause of pathology in ß-thalassemia., However, translation of alpha-globin at levels exceeding alpha-globin expression damages cellular membranes and results in beta-thalassemia., A vast excess of alpha-globin production and inadequate gamma-globin compensation lead to the development of severe anemia in human beta-thalassemi…	info:pmid/23079892#abs:2, info:pmid/18768527#abs:5, info:pmid/15931385#abs:1, info:pmid/20353357#abs:1, info:pmid/17956692#abs:7, info:pmid/16304357#abs:3, info:pmid/22615919#abs:1, info:pmid/18026953#title:1, info:pmid/17493845#body:64, info:pmid/22617799#body:119 <more data available...>	2	20		Fetus {Organ urn:agi-ncimorgan:C1305737}		HBA1 ---> alpha-Thalassemia		Regulation	The definitive diagnosis of alpha-thalassemia involves detection of a deletion of one or more alpha-globin that encode the alpha-chains of Hb (hemoglobin).	info:pmid/19187279#abs:1
Thalassemia	Disease		40	2	2	0			HBB ---> Anemia	Regulation	We report three examples of chronic anaemia involving complex combinations of alpha- and beta-globin gene defects., ß-Thalassemia is a severe inherited anemia caused by insufficient production of ß-globin chains., beta-thalassemia is a disease associated with decreased beta-globin production leading to anemia, ineffective erythropoiesis, and iron overload., Expression of the hemoglobin beta chain…	info:pmid/19912309#abs:1, info:pmid/20979441#abs:1, info:pmid/20712768#abs:1, info:pmid/21296123#abs:4, info:pmid/9545245#abs:1, info:pmid/23624215#body:2, info:pmid/23457306#title:1, info:pmid/12629213#body:30, info:pmid/18367361#body:1, info:pmid/18249014#body:4 <more data available...>	2	22		Liver {Organ urn:agi-ncimorgan:CL384198}, Fetus {Organ urn:agi-ncimorgan:C1305737}, Chorionic villi {Organ urn:agi-ncimorgan:C0008508}, Fingers {Organ urn:agi-ncimorgan:C0016129}, Bone Marrow {Organ urn:agi-ncimorgan:C0005953}, Intestines {Organ urn:agi-ncimorgan:C0021853}, reticuloendothelial system {Organ urn:agi-ncimorgan:C0035287}		HBA1 ---> alpha-Thalassemia		Regulation	We have characterized a severe form of alpha thalassemia caused by coinheritance of a rare alpha-globin gene deletion and a nondeletional defect in a southern Italian family.	info:pmid/8193372#abs:2
beta-Thalassemia	Disease		33	2	2	0			HBB ---| microcytosis	Regulation	The coexistence of a-thalassemia and Hemoglobin E heterozygotes caused more balances in a- and ß-globin chain synthesis reducing degrees of red cell hypochromia, and microcytosis.	info:pmid/19361457#body:89	2	1				HBA1 ---> alpha-Thalassemia		Regulation	The heritable haemoglobinopathy alpha(+)-thalassaemia is caused by the reduced synthesis of alpha-globin chains that form part of normal adult haemoglobin .	info:pmid/18351796#abs:1
Hemoglobinopathies	Disease		12	2	2	0			HBA1 ---> Anemia, Sickle Cell	Regulation	The hematology and pathophysiology of sickle cell disease during the postnatal development of younger hemoglobin S homozygotes could be considerably affected by a variability of alpha globin gene numbers., Within the ß-globin cluster region, over 200 TaqMan assays are available, but few assays have been designed to detect clinically relevant variants. a-Globin gene deletions influence the natural…	info:pmid/2441597#abs:1, info:pmid/20207263#body:174, info:pmid/24589264#body:1	2	3		Fetus {Organ urn:agi-ncimorgan:C1305737}		HBA1 ---> alpha-Thalassemia		Regulation	Alpha thalassemia is caused by reduced or absent synthesis of alpha globin chains, and beta thalassemia is caused by reduced or absent synthesis of beta globin chains.	info:pmid/19678601#abs:2
membrane damage	Disease		234	2	2	0			HBB ---> Thalassemia Major	Regulation	Beta-thalassemia major is caused by any of approximately 150 mutations within the beta-globin gene., The clinical severity in thalassaemia major depends on the underlying mutations of the beta-globin gene and the degree of iron overload., Mutations in ß-globin gene may result in ß-thalassemia major, which is one of the most common genetic disorders in Iran and some other countries., Effective gen…	info:pmid/7579421#abs:1, info:pmid/16800840#abs:1, info:pmid/23113009#abs:1, info:pmid/17622240#abs:1, info:pmid/22233277#title:1, info:pmid/20136848#title:1, info:pmid/15511622#body:129, info:pmid/19249166#body:3, info:pmid/18413893#body:46	2	9				HBA1 ---> alpha-Thalassemia		Regulation	Furthermore, alpha-globin gene analysis of 100 random cord bloods showed that five out of 100 had the common type of alpha-thalassaemia caused by a single alpha-globin gene deletion (-alpha).	info:pmid/3755350#abs:2
Hematologic Diseases	Disease		120	2	2	0			HBB ---> Hematologic Diseases	Regulation	Sickle cell disease is a recessive genetic blood disorder, caused by a mutation in the ß-globin gene., Sickle cell disease is a hematologic disorder caused by a missense mutation in the adult ß-globin gene., Beta-thalassaemia major is a genetic blood disorder caused by the reduced synthesis of beta globin chain., ß-Thalassemia is a group of life-threatening blood disorders caused by either point …	info:pmid/23140544#abs:1, info:pmid/22042865#abs:1, info:pmid/22239492#abs:1, info:pmid/24155235#abs:1, info:pmid/17132817#abs:1, info:pmid/22214686#abs:1, info:pmid/17662889#body:1, info:pmid/23715538#cont:38, info:doi/10.1016/j.vph.2011.08.191#body:1	2	9				HBA1 ---> alpha-Thalassemia		Regulation	Alpha globin expression must be regulated properly to prevent the occurrence of alpha-thalassemias, yet many questions remain unanswered regarding the mechanism of transcriptional activation.	info:pmid/19696073#abs:1
Anemia, Hypochromic	Disease		22	2	2	0			HBB ---> membrane damage	Regulation	We suggest that these differences in membrane material behavior may reflect the specificity of the membrane damage induced by alpha- and beta-globin chains., A complete deficiency of the ß globin chain causes the unpaired a chains to aggregate and results in oxidative membrane damage that destroys immature developing erythroblasts within the bone marrow .	info:pmid/1547347#abs:2, info:pmid/18992790#body:46	2	2		Skeletal system {Organ urn:agi-ncimorgan:C1283922}, Bone Marrow {Organ urn:agi-ncimorgan:C0005953}		HBA1 ---> alpha-Thalassemia		Regulation	Alpha-thalassaemia caused by alpha-globin gene termination codon mutations (alphaT-globin) has been explained by their inherent mRNA instability and by oxidative damage arising from the presence of membrane-bound alphaT-globin chains.	info:pmid/16409302#abs:1
microcytosis	Disease		10	2	2	0			HBB ---> alpha-Thalassemia	Regulation	The common thalassemia species include a-thalassemia and ß-thalassemia, which are respectively caused by the anomaly expression of a-globin gene cluster and the ß-globin gene cluster., Unlike the a-thalassemias, which are predominantly produced by deletions in the a-globin gene cluster, most ß-thalassemias are caused by point mutations or small deletions within the ß-globin gene or its immediate …	info:pmid/24070774#body:2, info:pmid/12560342#body:62, info:pmid/18433706#body:1, info:pmid/20466031#body:14, info:pmid/10339580#body:120, info:doi/10.1016/j.ymgme.2003.08.014#body:89	2	6				HBA1 ---> alpha-Thalassemia		Regulation	These results indicated that, in both Hemoglobin H disease and alpha thalassemia trait, there was decreased alpha globin mRNA present in both nucleated red cell precursors and reticulocytes.	info:pmid/1276470#abs:9
Thalassemia Major	Disease		12	2	2	0			HBA1 ---> microcytosis	Regulation	A new alpha-globin mutation causing persistent mild hypochromic microcytosis and erythrocytosis is described., The lack of 1 or 2 of the 4 a globin genes caused higher hemoglobin levels with less reticulocytes and a marked microcytosis., A three-gene deletion of a-globin produces a moderately severe chronic hemolytic anemia characterized by multiple hemoglobin H-containing cells, hypochromia, mic…	info:pmid/15658192#abs:1, info:pmid/20833087#body:42, info:pmid/10926923#body:211	2	3		Fetus {Organ urn:agi-ncimorgan:C1305737}		HBA1 ---> alpha-Thalassemia		Regulation	The only alpha-globin gene rearrangement detected was alpha alpha alpha 3.7 I gene triplication associated with haplotype IIIa, found in high frequencies (5.6% and 10.6%) in two tribes and absent in the others. alpha-Globin gene deletions that cause alpha-thalassemia were not seen, supporting the argument that malaria was absent in these populations until recently.	info:pmid/7649529#abs:3
thalassemia intermedia	Disease		4	2	2	0			HBA1 ---> Thalassemia	Regulation	This finding highlights a wide variety of molecular pathology of the alpha-globin genes underlying alpha-alphaO-thalassemia syndrome in Southeast Asia., Definitive characterisation of the alpha-thalassaemia defect required DNA mapping which demonstrated the British alpha zero-thalassaemia deletion involving both alpha globin genes. alpha zero-thalassaemia should no longer be considered a disorder…	info:pmid/16116675#abs:4, info:pmid/2739965#abs:5, info:pmid/20954559#abs:1, info:pmid/22483647#body:139, info:pmid/19648957#body:38, info:pmid/23810501#body:45, info:pmid/19286882#title:1, info:pmid/16172024#body:147, info:pmid/22617799#body:7, info:pmid/21302111#cont:12 <more data available...>	2	15		Fetus {Organ urn:agi-ncimorgan:C1305737}, Bone Marrow {Organ urn:agi-ncimorgan:C0005953}		HBA1 ---> alpha-Thalassemia		Regulation	Reduced expression of a-globin genes promotes a-thalassemia .	info:pmid/24661571#body:92
									HBA1 ---> hemolysis	Regulation	This deficit of ß-globin chains leads to precipitation of excess a-globin chains resulting in the formation of inclusion bodies, which contribute to hemolysis of red blood cells., The excess a-globin precipitates in the cells and on membranes and leads to ineffective erythropoiesis in nucleated red cells in the bone marrow and red cell hemolysis in circulating blood cells., Most of this clinical …	info:pmid/24044606#cont:53, info:pmid/17607349#body:50, info:pmid/20472475#body:6	2	3		Bone Marrow {Organ urn:agi-ncimorgan:C0005953}		HBA1 ---> alpha-Thalassemia		Regulation	Deletions of two of the four a-globin genes result in a-thalassemia.	info:pmid/15200965#body:272
									HBA1 ---> Anemia	Regulation	Some a-globin genotypes leading to Hb H disease may cause severe anemia and dependence on regular blood transfusions., However, rapid cellular apoptosis from alpha globin chain precipitation, and relatively low levels of endogenous erythropoietin in some beta(+) thalassemia patients contribute to the anemia in beta thalassemia syndromes., On the other hand, hemoglobin H disease, a condition with …	info:pmid/21250880#abs:2, info:pmid/16304357#abs:3, info:pmid/20299254#body:4, info:pmid/24076189#body:60, info:pmid/22287545#cont:36, info:pmid/21157349#cont:22, info:pmid/18768527#body:151, info:doi/10.1016/S0889-8588(14)00009-4#body:26	2	8		Fetus {Organ urn:agi-ncimorgan:C1305737}		HBA1 ---> alpha-Thalassemia		Regulation	Negro alpha-thalassaemia is caused by deletion of a single alpha-globin gene.	info:pmid/88608#title:1
									HBA1 --+> membrane damage	Regulation	Cytotoxic precipitation of free a-globin monomers and its production of reactive oxygen species cause red cell membrane damage that leads to anemia and eventually ineffective erythropoiesis in ß-thalassemia., Similarly, excess of unbound alpha globin chains induce membrane damage in mature thalassaemic red cells leading to haemolysis ., The resulting imbalance between a and ß chains leads to prec…	info:pmid/21142933#abs:1, info:pmid/24502199#cont:14, info:pmid/20488244#body:7, info:pmid/17493845#body:46, info:pmid/21783389#body:2	2	5				HBA1 ---> alpha-Thalassemia		Regulation	The most recognized a-thalassemia involves deletion of one or both a-globin genes.	info:pmid/23726795#body:2
									HBB ---> hemolysis	Regulation	These results confirm the notion that the higher ratio of an unstable variant beta-globin chain in erythrocytes triggers the pathological precipitation and induces hemolysis in abnormal hemoglobinopathies., In this case the residual synthesis of ß-globin chains can reduce the degree of hemolysis and thus the severity of the disease., ß-globin chains, which leads to decreased life span of red cell…	info:pmid/12127975#abs:9, info:pmid/24065537#cont:214, info:pmid/22327645#cont:152, info:pmid/21940843#cont:16, info:pmid/24314836#body:2, info:pmid/23735661#body:31	2	6				HBA1 ---> alpha-Thalassemia		Regulation	Alpha-globin gene deletion causes alpha-thalassemia syndromes in two German families.	info:pmid/6094337#title:1
									HBA1 ---> Hemoglobinopathies	Regulation	The term alpha thalassemia refers to inherited disorders of hemoglobin caused by reduced or absent synthesis of alpha globin chains., The knowledge of the spectrum of a-globin variants present in the Iranian population is essential for the molecular diagnosis and prevention of hemoglobinopathies., The heritable haemoglobinopathy alpha(+)-thalassaemia is caused by the reduced synthesis of alpha-gl…	info:pmid/21779123#abs:1, info:pmid/22924376#abs:8, info:pmid/18351796#abs:1	2	3				HBA1 ---> alpha-Thalassemia		Regulation	Alpha-thalassaemia is caused by deletion or mutation of a-globin genes.	info:pmid/10212116#body:80	Anterior thoracic region {Organ urn:agi-ncimorgan:C1527391}
									HBA1 ---> Hematologic Diseases	Regulation	alpha-thalassaemia is an inherited blood disorder caused by a decrease in the synthesis of alpha-globin due to mutations in one or both of the alpha-globin genes located on human chromosome 16., By contrast, a promoter-creating mutation in between the a-globin genes and their cognate enhancers causes the blood disorder a-thalassemia, presumably by re-allocating the enhancer away from a-globin gen…	info:pmid/15359601#abs:1, info:pmid/24153303#cont:182	2	2		Digit {Organ urn:agi-ncimorgan:C0582802}		HBA1 ---> alpha-Thalassemia		Regulation	alpha-Globin gene organisation in blacks precludes the severe form of alpha-thalassaemia.	info:pmid/460443#title:1
									HBB ---> Anemia, Hypochromic	Regulation	Deletion of the murine beta-major globin gene on chromosome 7 causes a severe, hypochromic anemia in homozygous mice.	info:pmid/8298142#abs:1	2	1				HBA1 ---> alpha-Thalassemia		Regulation	Most a-thalassemias are caused by a-globin gene deletions.	info:pmid/19631200#body:115	Fetus {Organ urn:agi-ncimorgan:C1305737}
									HBA1 ---> thalassemia intermedia	Regulation	Co-inheritance of alpha-globin defects and mild beta-globin mutations are second and third causes of thalassemia intermedia phenotypes respectively., [Thalassemia intermedia caused by interaction of IVS-1 1(G--A) mutation in the beta-globin gene and heterozygotic triplication in the alpha-globin gene].	info:pmid/18932071#abs:14, info:pmid/9586437#title:1	2	2				HBA1 ---> alpha-Thalassemia		Regulation	Different forms of a-thalassemia exist, depending on the number of a-globin genes defect.	info:pmid/23386347#cont:26	Bone Marrow {Organ urn:agi-ncimorgan:C0005953}
									HBA1 ---> Thalassemia Major	Regulation	Excess alpha-globin chains play a major role in the pathophysiology of homozygous beta-thalassaemia.	info:pmid/8943886#abs:1	2	1				HBA1 ---> alpha-Thalassemia		Regulation	Nondeletional a-thalassemia, caused by a-globin gene point mutations, might be missed in population screening using this approach.	info:pmid/23810501#body:133
									HBA1 ---> Anemia, Hemolytic	Regulation	Consequently, the excessive free alpha-globin chains precipitate to the erythrocyte membrane, resulting in hemolytic anemia., Compound heterozygosity for two alpha-globin gene defects, Hb Taybe (alpha 1; 38 or 39 minus Thr) and a poly A mutation (alpha 2; AATAAA-->AATAAG), results in a severe hemolytic anemia.	info:pmid/17716993#abs:2, info:pmid/7942784#title:1	2	2				HBA1 ---> alpha-Thalassemia		Regulation	Perhaps the best understood example of this occurs in a-thalassemia caused by the constant spring allele of a-globin (a cs).	info:pmid/11719181#body:76
									HBB ---> thalassemia intermedia	Regulation	Co-inheritance of alpha-globin defects and mild beta-globin mutations are second and third causes of thalassemia intermedia phenotypes respectively., [Thalassemia intermedia caused by interaction of IVS-1 1(G--A) mutation in the beta-globin gene and heterozygotic triplication in the alpha-globin gene]., Compound heterozygosity for two new mutations in the beta-globin gene [codon 9 (+TA) and polya…	info:pmid/18932071#abs:14, info:pmid/9586437#title:1, info:pmid/15481893#title:1	2	3				HBA1 ---> alpha-Thalassemia		Regulation	The authors went on to propose that the failure to incorporate H3.3 at the a-globin promoter might cause the a-thalassemia.	info:pmid/23715545#cont:371
									HBA1 ---> Anemia, Hypochromic	Regulation	Alpha-thalassemia is an inherited hemoglobin disorder characterized by a microcytic hypochromic anemia caused by a quantitative reduction of the alpha-globin chain.	info:pmid/20682466#abs:1	2	1				HBA1 ---> alpha-Thalassemia		Regulation	One of the first disorders recognized to be the result of a unique genomic arrangement was a-thalassemia, which is caused by a-globin gene deletions .	info:pmid/9820031#body:15
																		HBA1 ---> alpha-Thalassemia		Regulation	Hemoglobin H disease is a mild to severe form of a-thalassemia caused by the absence/inactivation of three of four a-globin genes.	info:pmid/15650030#body:50
																		HBA1 ---> alpha-Thalassemia		Regulation	Most a-thalassemia mutations involve deletions of one (-a) or both (- -) a-globin genes, whereas point mutations within the a-globin genes (aTa or aaT) are much less frequent.	info:pmid/12709372#body:50
																		HBA1 ---> alpha-Thalassemia		Regulation	These hematologic values are compatible with the thalassemia trait, a subclinical form of a-thalassemia caused by loss of one copy of the a-globin cluster.	info:pmid/10631133#body:71
																		HBA1 ---> alpha-Thalassemia		Regulation	To test this, we carried out 4C analysis on erythroid material from individuals heterozygous for deletions of both a-globin genes (--/aa), a common cause of a thalassemia in some regions.	info:pmid/19959666#body:147
																		HBA1 ---> alpha-Thalassemia		Regulation	Down-regulation of a-globin synthesis causes a-thalassemia with underproduction of fetal (HbF, a 2? 2) and adult (HbA, a 2ß 2) hemoglobin.	info:pmid/21075279#body:7	Fetus {Organ urn:agi-ncimorgan:C1305737}
																		HBA1 ---> alpha-Thalassemia		Regulation	The majority of the mutations are gene deletions but a small number of point mutations within one of the two a-globin genes resulting in a +-thalassaemia have been described and probably many more await discovery.	info:pmid/12490210#body:143
																		HBA1 ---> alpha-Thalassemia		Regulation	The common thalassemia species include a-thalassemia and ß-thalassemia, which are respectively caused by the anomaly expression of a-globin gene cluster and the ß-globin gene cluster.	info:pmid/24070774#body:2
																		HBA1 ---> alpha-Thalassemia		Regulation	copy number variations are associated with many diseases, such as a-thalassemia, caused by deletions in the a-globin gene, and Down's syndrome, resulting from an extra copy of chromosome 21.	info:pmid/21565183#body:81
																		HBA1 ---> alpha-Thalassemia		Regulation	Even though most of the a-thalassemias are caused by a single (a +-thalassemia) or a double (a°-thalassemia) a-globin gene deletion, non-deletional forms of a +-thalassemia are occasionally found.	info:pmid/17587614#body:2
																		HBA1 ---> alpha-Thalassemia		Regulation	Recombination between two misaligned wild-type a gene clusters during meiosis may give rise to single a-globin gene deletions, such as -a4.2 and -a3.7, which cause a+-thalassemia .	info:pmid/23481460#body:6	Fetus {Organ urn:agi-ncimorgan:C1305737}
																		HBA1 ---> alpha-Thalassemia		Regulation	In Brazil, most of the recognized a-thalassemia mutations involve deletions of one a-globin gene (a+-thalassemias), although several cases of a0-thalassemias have been reported in the literature (8-12).	info:pmid/21180887#cont:43
																		HBA1 ---> alpha-Thalassemia		Regulation	By contrast, a promoter-creating mutation in between the a-globin genes and their cognate enhancers causes the blood disorder a-thalassemia, presumably by re-allocating the enhancer away from a-globin genes62.	info:pmid/24153303#cont:182	Digit {Organ urn:agi-ncimorgan:C0582802}
																		HBA1 ---> alpha-Thalassemia		Regulation	As a result of screening, we found novel a-thalassemia genotype, in which genotype was a 21.9kb deletion, found in a family from Qinzhou city, China; thus, it was named Qinzhou type deletion in the a-globin gene cluster causing a+ thalassemia.	info:pmid/24225490#body:14
																		HBA1 ---> alpha-Thalassemia		Regulation	Most likely, in the double-mutant mice, rapid precipitation of newly synthesized a-globin caused by loss of AHSP aggravates a thalassemia by increasing the level of free ß-globin, thereby enhancing its precipitation.	info:pmid/17607360#body:145
																		HBA1 ---> alpha-Thalassemia		Regulation	Alternatively this may lead to the uncoupling of replication dependent histone deposition and the subsequent loss of activating histone marks at the alpha globin loci and reduced alpha globin expression causing alpha thalassaemia.	info:pmid/23453691#body:56
																		HBA1 ---> alpha-Thalassemia		Regulation	Thalassemias are widely distributed around the world ( a ) ( ). a-Thalassemia is caused by decreased synthesis of an a-globin chain resulting from deletion of the duplicated a-globin genes located on chromosome 16 (16p13.3) ( ).	info:pmid/20655368#body:26
																		HBA1 ---> alpha-Thalassemia		Regulation	These mutations include the triplet repeat expansions in Fragile X Syndrome, Huntington disease , and Kennedy disease, large deletions in the alpha globin gene responsible for alpha thalassemia, and testing for the complex rearrangement known as BLM Ash which causes >99% of cases of Bloom Syndrome in Ashkenazi Jews.	info:pmid/15829245#body:4
																		HBA1 ---> alpha-Thalassemia		Regulation	The list includes a-thalassaemia caused by an A?C change in position -3 of the a-globin gene ( ), androgen insensitivity syndrome caused by a G?A mutation in position +4 of the androgen receptor gene ( ), and vitamin E deficiency associated with a C?T mutation in position -1 of the a-tocopherol transfer protein gene ( ).	info:pmid/12459250#body:243
																		HBA1 ---> alpha-Thalassemia		Regulation	a +-thalassaemia, which is usually caused by deletions within the a-globin gene cluster, is an extremely common erythrocyte variant of humans that reaches prevalences of >60% in Africa and even higher in parts of Asia and Oceania . a +-thalassaemia is characterized by microcytosis (see Glossary), and reduced overall and erythrocytic haemoglobin concentrations, in addition to an increased erythroc…	info:pmid/18782679#body:1
																		HBA1 ---> alpha-Thalassemia		Regulation	Alpha thalassemia mutation involving two alpha globin genes (-- Med) was identified only in a thalassemia major patient.	info:doi/10.1016/j.bcmd.2009.10.007#body:44
																		HBA1 ---> alpha-Thalassemia		Regulation	Moreover, Hgb CS is an a-globin mutant that modifies a-thalassemia syndromes, whereas Hgb E, a ß-globin variant indigenous to this population, is involved in one of the major ß-thalassemia syndromes.	info:doi/10.1016/S0031-3955(05)70427-2#body:13	Intestines {Organ urn:agi-ncimorgan:C0021853}
																		HBB ---> Thalassemia		Regulation	A Thai family with a complex thalassemia syndrome caused by alpha- and beta-globin defects is described.	info:pmid/15768559#abs:1
																		HBB ---> Thalassemia		Regulation	ß-thalassemias are caused by nearly 300 mutations of the ß-globin gene, leading to a low or absent production of adult hemoglobin (HbA).	info:pmid/23782080#abs:1
																		HBB ---> Thalassemia		Regulation	A large number of mutations have been described in the human beta-globin locus causing thalassemia or various hemoglobinopathies.	info:pmid/12523964#abs:1
																		HBB ---> Thalassemia		Regulation	Deletions in the beta-globin cluster causing thalassaemia and hereditary persistence of fetal haemoglobin are uncommon and difficult to detect.	info:pmid/19946097#abs:1
																		HBB ---> Thalassemia		Regulation	We have used as an experimental model the correction of a splicing alteration of the mutated beta-globin intron causing thalassemia.	info:pmid/16360115#abs:10
																		HBB ---> Thalassemia		Regulation	Homozygous inactivation of the endogenous alpha- or beta-globin genes in mice results in corresponding thalassemic syndromes that are uniformly fatal in utero.	info:pmid/9787139#abs:2
																		HBB ---> Thalassemia		Regulation	We have shown previously that a beta-globin RNA-deficient beta zero-thalassemia is caused by a single base-pair deletion in codon 44 of the human beta-globin gene1.	info:pmid/2582366#abs:1
																		HBB ---> Thalassemia		Regulation	Gene cloning and DNA analysis showed that the condition is a new type of beta 0-thalassemia caused by a nonsense mutation (GAG----TAG) in codon 90 of the beta-globin gene.	info:pmid/2214342#abs:5
																		HBB ---> Thalassemia		Regulation	This beta o-thalassaemia allele was of particular interest, because it is the only example of a premature chain termination codon in the third exon of the beta-globin gene that produces thalassaemia.	info:pmid/2207008#abs:2
																		HBB ---> Thalassemia		Regulation	Furthermore, a disease model of beta(654) thalassemia mice with lentiviral-mediated siRNA was produced by subzonal injection (named Hbetai-Hbb(th-4)/Hbb(+) transgenic mice).	info:pmid/18937916#abs:5
																		HBB ---> Thalassemia		Regulation	Of the 200 different mutations in the beta-globin gene that leads to thalassemia, the IVSI-110 (29.87%), IVSI-6 (20.74%), IVSI-1 (14.07%), IVSII-1 (9.13%), Cd29 (9.13%), and Cd30 (3.95%) mutations are the most frequent among Lebanese thalassemic patients.	info:pmid/15054814#abs:2
																		HBB ---> Thalassemia		Regulation	In order to delineate the spectrum and the relative abundance of beta-globin gene defects causing thalassaemia in the Portuguese population, a representative sample was analysed including 51 beta-thalassaemia carriers along with 26 patients representing different clinical phenotypes.	info:pmid/1634236#abs:1
																		HBB ---> Thalassemia		Regulation	Beta-thalassemias are caused by point mutations or, more rarely, deletions in the beta globin gene on chromosome 11, leading to reduced (beta+) or absent (beta0) synthesis of the beta chains of hemoglobin .	info:pmid/20492708#abs:10	Bone Marrow {Organ urn:agi-ncimorgan:C0005953}
																		HBB ---> Thalassemia		Regulation	By means of the polymerase chain reaction , restriction analysis, and sequencing by the Maxam-Gilbert method, we have identified a number of mutations in the beta-globin gene that cause beta zero-thalassaemia in the Azerbaijanian population, viz AA deletion in codon 8, C----T transition in codon 39, and a previously unknown G deletion in codons 82/83.	info:pmid/1983314#abs:3
																		HBB ---> Thalassemia		Regulation	Reduced amounts of detectable beta globin causes beta-plus-thalassemia.	info:pmid/21526182#cont:468
																		HBB ---> Thalassemia		Regulation	Many ß thalassemias are caused by the introduction of PTCs in the ß-globin gene.	info:pmid/18657639#body:196
																		HBB ---> Thalassemia		Regulation	Thalassemias are caused by defective synthesis of either a- or ß-globin chains.	info:pmid/19616487#body:13
																		HBB ---> Thalassemia		Regulation	ß-thalassemias are caused by mutations in the ß-globin gene, leading to a reduction in ß-chain synthesis .	info:pmid/19059700#body:1
																		HBB ---> Thalassemia		Regulation	Beta zero-thalassemia in a Thai family is caused by a 3.4 kb deletion including the entire beta-globin gene.	info:pmid/2272839#title:1
																		HBB ---> Thalassemia		Regulation	A novel frameshift mutation: deletion of C in codons 74/75 of the beta-globin gene causes beta zero-thalassemia in a Turkish patient.	info:pmid/1517110#title:1
																		HBB ---> Thalassemia		Regulation	Similar mutations in the 5' UTR of the ß-globin gene have been shown to result in thalassemia through a reduction of mRNA levels (12, 13).	info:pmid/20624953#cont:102
																		HBB ---> Thalassemia		Regulation	Severe beta(0) thalassemia/hemoglobin E disease caused by de novo 22-base pair duplication in the paternal allele of beta globin gene.	info:pmid/17160997#title:1
																		HBB ---> Thalassemia		Regulation	Self-catalytic DNA depurination underlies human ß-globin gene mutations at codon 6 that cause anemias and thalassemias.	info:pmid/23457306#title:1
																		HBB ---> Thalassemia		Regulation	The vast majority of ß thalassaemias are caused by point mutations within the ß-globin genes or their immediate flanking sequences.	info:pmid/16140004#body:55	Cardiovascular system {Organ urn:agi-ncimorgan:C1269562}
																		HBB ---> Thalassemia		Regulation	A large number of mutations have been described in the human ß-globin locus causing thalassemia or various hemoglobinopathies .	info:pmid/16631345#body:79
																		HBB ---> Thalassemia		Regulation	Most ß-thalassemias are caused by point mutations or very short deletions/insertions within the ß-globin gene, and more than 250 mutations have been characterized [1].	info:pmid/22847765#cont:14
																		HBB ---> Thalassemia		Regulation	Polymorphisms in the ß-globin gene leading to sickle-cell anaemia and thalassemia are among the most notable examples of balancing selection in the human genome.	info:pmid/20128890#body:60
																		HBB ---> Thalassemia		Regulation	The Hbbth3model14 has an artificial deletion of both mouse ß-globin genes causing a ß°-thalassemia and a homozygous phenotype more severe than the corresponding human disease.	info:pmid/18310536#body:66
																		HBB ---> Thalassemia		Regulation	These results compelled us to investigate the most frequent deletion of the ß-globin cluster in Spain that removes a 114-kb DNA fragment and produces dß 0-thalassemia .	info:pmid/16480700#body:29	Fetus {Organ urn:agi-ncimorgan:C1305737}
																		HBB ---> Thalassemia		Regulation	In addition, deletions in the ß-globin gene cluster are responsible for the majority of the dß-thalassemias and Hereditary Persistence of Fetal Hemoglobin syndromes.	info:pmid/20110179#body:5
																		HBB ---> Thalassemia		Regulation	Coinheritance of a-thalassemia or hemoglobin Constant Spring with heterozygous ß 0-thalassemia resulted in reduction of a/ß-globin mRNA ratio to within the normal range (1.3 (0.9-1.5), n = 4).	info:pmid/17920577#body:51
																		HBB ---> Thalassemia		Regulation	In particular, a large variety of methods have been developed to detect mutations in the human ß-globin gene (HBB, hemoglobin, beta) that cause thalassemia, a major health problem worldwide.	info:pmid/18703765#body:58
																		HBB ---> Thalassemia		Regulation	Dominant thalassemias in humans are caused by 3' premature termination codons in ß-globin genes that escape premature termination codon-mediated down-regulation but not by 5' premature termination codons that do trigger down-regulation ( ).	info:pmid/9491995#body:152
																		HBB ---> Thalassemia		Regulation	The ß-thalassemias are caused by a number of mutations of the ß-globin gene or locus ( ) that result in either no ß-globin production (ß0) or reduced levels of synthesis (ß+) that lead to imbalanced a/non-a-globin chain ratios.	info:pmid/22365771#body:3
																		HBB ---> Thalassemia		Regulation	It was also known that sickle cell anemia results from an amino acid substitution in the ß-globin chain, and there were also hints that the cause of thalassemia might involve the a-or ß-globin-chain genes.	info:pmid/20930755#cont:16	Fetus {Organ urn:agi-ncimorgan:C1305737}
																		HBB ---> Thalassemia		Regulation	Similar to the ß-globin gene mutations causing thalassemia, it is possible that there are genetic differences at the AHSP locus, or in genetic or epigenetic regulators, that influence AHSP gene expression.	info:pmid/16186125#body:269
																		HBB ---> Thalassemia		Regulation	The ß-thalassemias are caused by more than 200 different ß-globin gene mutations that either reduce or abolish production of the ß-globin chain, which lead to the development of ineffective erythropoiesis and hemolytic anemia.	info:pmid/21075285#body:3
																		HBB ---> Thalassemia		Regulation	Despite these similarities, Beta-thalassemias is caused by mutations in the ß-globin gene, whereas pseudoxanthoma elasticum is associated with mutations in the ABCC6 gene encoding for the membrane transporter MRP6 .	info:pmid/23899606#body:5	Dermis {Organ urn:agi-ncimorgan:C0011646}
																		HBB ---> Thalassemia		Regulation	Recently, assays to detect 4 ß-globin gene mutations causing thalassemia in Southeast Asians were performed by MALDITOF mass spectrometry analysis.2 Paternally inherited alleles were correctly identified in 20 of the 23 pregnancies.	info:pmid/18326525#body:49	Fetus {Organ urn:agi-ncimorgan:C1305737}
																		HBB ---> Thalassemia		Regulation	More than 200 ß-thalassaemia alleles have been described in the database of human haemaglobin variants and thalassaemias, which involve mutations in any of the stages from transcription to RNA processing and translation of ß-globin mRNA ( ).	info:pmid/21908035#body:46	Fetus {Organ urn:agi-ncimorgan:C1305737}
																		HBB ---> Thalassemia		Regulation	Trials with different iterations of the ß-globin and ?-globin genes in self-inactivating design lentivirus vectors to treat thalassemia or sickle cell disease are beginning in Italy and four centers in the United States (New York, Memphis, Cincinnati and Los Angeles).	info:pmid/24589262#body:18
																		HBB ---> Thalassemia		Regulation	According to WHO, more than 150 million people carry ß-thalassaemia disease, essentially in tropical and sub-tropical parts of Africa, Asia and Europe, particularly in the Mediterranean area, where malaria is also endemic. ß-thalassaemias are caused by 180 different mutations in the ß-globin gene or in its closely flanking regions ( ).	info:pmid/9630612#body:2
																		HBB ---> Thalassemia		Regulation	Genetic variations of human RBCs that appear to have evolved due to natural selection by malaria which include: (a) the sickle cell phenotype (due to HbS), ß-thalassaemias caused by mutations in ß-globin gene, and a variant form of hemoglobin HbC, (b) variations in a red blood cell enzyme glucose-6-phosphate dehydrogenase, (c) ovalocytosis - a defect of a structural protein that helps to maintain…	info:pmid/24012958#body:4
																		HBB ---> Thalassemia		Regulation	Beta-thalassemias are caused by point mutations or, more rarely, deletions in the beta globin gene on chromosome 11, leading to reduced (beta+) or absent (beta0) synthesis of the beta chains of hemoglobin .	info:doi/10.1016/j.ejmhg.2012.03.006#body:163
																		HBB ---> Thalassemia		Regulation	More than 50 years ago, Haldane ( ) and Allison ( ) proposed that elevated frequencies of hemoglobinopathies such as thalassemia and sickle cell disease, which are caused by mutations at the ß-globin locus, are maintained via balancing selection ("the malarial hypothesis").	info:doi/10.1086/491748#body:7
																		HBB ---> Thalassemia		Regulation	The primary modifiers represent the broad diversity of mutations that affect the ß globin genes, ranging from extremely mild promoter mutations that cause a very slight reduction in ß globin-chain production to the many different mutations that result in the ß° thalassemias; that is, a complete absence of ß-globin product.	info:doi/10.1086/381402#body:60
																		HBB ---> Thalassemia		Regulation	The DNA mutation responsible for this is the substitution of adenine for guanine at codon 26 of the ß-globin gene This mutation also creates an altered splicing site, resulting in decreased production of functional ß-globin mRNA, reduced ß-globin chains, and a mild thalassemic phenotype. 36 The mutation responsible for Hgb E has occurred at least twice, because the mutation occurring in Laotians …	info:doi/10.1016/S0031-3955(05)70427-2#body:130
																		HBB ---> Anemia, Sickle Cell		Regulation	A single nucleotide polymorphism in the sickle beta-globin gene (beta(S)) leads to sickle cell anemia.	info:pmid/16585504#abs:1
																		HBB ---> Anemia, Sickle Cell		Regulation	Sickle cell disease is caused by a mutation in the beta globin gene leading to hemoglobin S production.	info:pmid/10694826#abs:1
																		HBB ---> Anemia, Sickle Cell		Regulation	Sickle cell disease is caused by a mutation in the beta-globin chain of the haemoglobin molecule.	info:pmid/10872477#abs:1
																		HBB ---> Anemia, Sickle Cell		Regulation	A homozygous mutation in the gene for ß globin, a subunit of adult hemoglobin A , is the proximate cause of sickle cell disease .	info:pmid/21415994#abs:1
																		HBB ---> Anemia, Sickle Cell		Regulation	Inhibition of beta-globin gene expression by antisense nucleic acids is a potentially powerful therapeutic strategy for sickle cell disease.	info:pmid/15040426#abs:1
																		HBB ---> Anemia, Sickle Cell		Regulation	High HbF levels and the ß-globin gene cluster haplotypes influence the clinical presentation of sickle cell disease.	info:pmid/23542314#abs:3
																		HBB ---> Anemia, Sickle Cell		Regulation	Sickle cell disease and ß-thalassemia, two monogenic diseases caused by mutations in the ß-globin gene, affect millions of individuals worldwide.	info:pmid/23028136#abs:1
																		HBB ---> Anemia, Sickle Cell		Regulation	The second application is a two-color assay for the specific detection of the A-to-T tranversion in codon 6 of the beta-globin gene, responsible for sickle cell anemia.	info:pmid/14654057#abs:6
																		HBB ---> Anemia, Sickle Cell		Regulation	Sickle cell disease is caused by a mutation in both beta globin genes, resulting in chronic hemolysis and multiorgan disease that ultimately leads to premature death.	info:pmid/23190149#abs:1
																		HBB ---> Anemia, Sickle Cell		Regulation	The stable introduction of a functional beta-globin gene in haematopoietic stem cells could be a powerful approach to treat beta-thalassaemia and sickle-cell disease.	info:pmid/10894546#abs:1
																		HBB ---> Anemia, Sickle Cell		Regulation	Sickle cell anemia, a common disorder associated with reduced life span of the red blood cell and vasoocclusive events, is caused by a mutation in the beta-hemoglobin gene.	info:pmid/7724611#abs:1
																		HBB ---> Anemia, Sickle Cell		Regulation	Mutations in the haemoglobin beta-globin and glucose-6-phosphate dehydrogenase (G6PD) genes cause widespread human genetic disorders such as sickle cell diseases and G6PD deficiency.	info:pmid/16356170#abs:1
																		HBB ---> Anemia, Sickle Cell		Regulation	Sickle cell disease is caused by a single point mutation in the beta-chain hemoglobin gene, resulting in the presence of abnormal hemoglobin S in the patients' red blood cells .	info:pmid/22673758#abs:1
																		HBB ---> Anemia, Sickle Cell		Regulation	Assays for 10 frequent mutations in the beta-globin gene causing beta-thalassemia and sickle cell anemia are presented that can be applied, in turn, to population screening or family study and prenatal diagnosis in single cases.	info:pmid/18425480#abs:5
																		HBB ---> Anemia, Sickle Cell		Regulation	Our results show that 5'-PTMs can be designed to repair mutations in the beta-globin transcript involved in sickle cell anemia and beta-thalassemia while providing insight into considerations for competition between trans- versus cis-splicing in mammalian cells.	info:pmid/17556711#abs:3
																		HBB ---> Anemia, Sickle Cell		Regulation	Our results suggest that beta-globin gene haplotypes influence the clinical presentation of sickle-cell disease, and that there are at least two major foci for the origin of the sickle-cell gene, one in the eastern part of Saudi Arabia, and the other in the populations of North Africa and the north-western part of the Arabian peninsula.	info:pmid/11924104#abs:2
																		HBB ---> Anemia, Sickle Cell		Regulation	Mutation in beta globin is the cause of sickle cell anemia.	info:pmid/21526182#cont:466
																		HBB ---> Anemia, Sickle Cell		Regulation	An example of this is the Glu6Val mutation of ß-hemoglobin, which causes sickle cell anemia .	info:pmid/23867278#body:157
																		HBB ---> Anemia, Sickle Cell		Regulation	sickle cell disease is generally caused by the hemoglobin ß-chain E6V mutation.	info:pmid/17510708#body:71
																		HBB ---> Anemia, Sickle Cell		Regulation	Sickle cell anemia is caused by a recessive mutation in the HBB5 (hemoglobin, beta) gene.	info:pmid/22451622#cont:18	Fetus {Organ urn:agi-ncimorgan:C1305737}
																		HBB ---> Anemia, Sickle Cell		Regulation	sickle cell disease is caused by a point mutation (A-T) in 6th codon of the ß-globin gene.	info:pmid/24589262#body:37
																		HBB ---> Anemia, Sickle Cell		Regulation	The sequence of DNA_Mis was a segment of the variation of hemoglobin beta chain, responsible for the sickle cell disease.	info:pmid/18823772#body:59
																		HBB ---> Anemia, Sickle Cell		Regulation	Mutations in ß-globin produce major hemoglobinopathies, such as sickle cell disease and ß-thalassemia.	info:pmid/19447160#body:2
																		HBB ---> Anemia, Sickle Cell		Regulation	Sickle cell anemia is caused by the replacement of glutamate by valine at the sixth position of the ß-globin chain ( ).	info:pmid/14507701#body:1
																		HBB ---> Anemia, Sickle Cell		Regulation	sickle cell disease is caused by a substitution of valine for glutamic acid at the ß-6 position in the hemoglobin ß-chain .	info:pmid/24246527#body:80
																		HBB ---> Anemia, Sickle Cell		Regulation	Sickle-cell disease is caused by a missense mutation in the adult ß-globin gene and affects millions of people worldwide (Stuart and Nagel, 2004).	info:pmid/17431400#body:254	Fetus {Organ urn:agi-ncimorgan:C1305737}
																		HBB ---> Anemia, Sickle Cell		Regulation	Sickle cell disease is caused by a substitution of valine for glutamic acid at the ß-6 position in the hemoglobin ß-chain.	info:pmid/18262448#body:5
																		HBB ---> Anemia, Sickle Cell		Regulation	Sickle-cell anemia is caused by a homozygous point mutation in codon 6 of the ß-globin gene, whereby glutamic acid is substituted by valine.	info:pmid/22815129#cont:159
																		HBB ---> Anemia, Sickle Cell		Regulation	Sickle cell disease is caused by substitution of amino acid valine for glutamic acid at position six in a hemoglobin beta-chain.	info:pmid/20843767#cont:20	Bone and Bones {Organ urn:agi-ncimorgan:C0262950}
																		HBB ---> Anemia, Sickle Cell		Regulation	Polymorphisms in the ß-globin gene leading to sickle-cell anaemia and thalassemia are among the most notable examples of balancing selection in the human genome.	info:pmid/20128890#body:60
																		HBB ---> Anemia, Sickle Cell		Regulation	Fifty years ago it was discovered that a single base mutation in the gene for the ß-globin subunit of human hemoglobin was responsible for sickle cell anemia.	info:pmid/12536121#body:1
																		HBB ---> Anemia, Sickle Cell		Regulation	Sickle cell disease is caused by the pairing of an inherited autosomal recessive gene (ß-globin), which affects the red blood cells .	info:pmid/16413850#body:1
																		HBB ---> Anemia, Sickle Cell		Regulation	First studied by Sir John Kendrew 50 years ago, sickle-cell anemia results from a single base change and residue V is changed to E at position 6 of the beta chain of hemoglobin.	info:pmid/12662927#body:9
																		HBB ---> Anemia, Sickle Cell		Regulation	Sickle cell anemia is caused by a SNP in the 6th codon of the ß-globin gene, however the disease has great phenotypic heterogeneity and many clinical sub-phenotypes have been described.	info:pmid/18829352#body:1
																		HBB ---> Anemia, Sickle Cell		Regulation	Sickle cell anemia is caused by a single-base mutation in the ß-globin gene in which codon 6 is no longer GAG (producing Glu; normal or A allele) but instead is GTG (producing Val; S allele).	info:pmid/8990220#body:65
																		HBB ---> Anemia, Sickle Cell		Regulation	Sickle-cell anemia, caused by homozygosity for a mutation in the ß hemoglobin gene ( HBB; glu6val) has multiple complications due to sickle vasculopathy and hemolytic anemia.	info:pmid/20144598#body:1
																		HBB ---> Anemia, Sickle Cell		Regulation	Sickle cell disease is caused by a point mutation in the ß-globin chain of hemoglobin, which results in the replacement of glutamic acid with valine at the sixth position.	info:pmid/23537725#body:3
																		HBB ---> Anemia, Sickle Cell		Regulation	One is an approach to repair mutant ß-globin mRNAs responsible for sickle cell anemia , and the other is an attempt to restore the protein kinase transcript related to myotonic dystrophy .	info:pmid/11072109#body:101
																		HBB ---> Anemia, Sickle Cell		Regulation	It is well known that human disease sickle cell anemia, which exhibits distorted sickle-shaped red blood cells, is caused by a mutation in the gene for ß globin protein.	info:pmid/15210182#body:60
																		HBB ---> Anemia, Sickle Cell		Regulation	Sickle cell disease is caused by a mutation in the sixth codon of the ß-globin gene that results in the hydrophobic residue valine replacing hydrophilic glutamate in the hemoglobin 1 ß-chain (1, 2).	info:pmid/12138112#body:45
																		HBB ---> Anemia, Sickle Cell		Regulation	As another example, transcription activator-like effector nucleases preceded by A, C, or G can all recognize and cleave the human beta-globin gene responsible for sickle cell disease with equal efficacy ( ).	info:pmid/24291598#body:65
																		HBB ---> Anemia, Sickle Cell		Regulation	The Sickle-cell disease is caused by a point mutation in the ßglobin chain of hemoglobin, causing the hydrophilic amino acid glutamic acid to be replaced with the hydrophobic amino acid valine at the sixth position.	info:pmid/24284096#body:2
																		HBB ---> Anemia, Sickle Cell		Regulation	A large group of hemoglobin disorders result from mutations in the ß-like globin genes including sickle cell anemia caused by an A to T mutation in HBB (ß-globin) at the sixth position to produce ßS-globin .	info:pmid/22537182#cont:9	Fetus {Organ urn:agi-ncimorgan:C1305737}
																		HBB ---> Anemia, Sickle Cell		Regulation	Such an approach is much more attractive, and perhaps more realistic, although presently limited to those instances where the gene defect is a small one, for example, the single base change in the ß-globin gene responsible for sickle-cell anemia.	info:pmid/11337031#body:763
																		HBB ---> Anemia, Sickle Cell		Regulation	SICKLE CELL DISEASE IS CAUSED by a single point mutation in codon 6 of the human ß-globin gene, which results in valine substituting the glutamic acid in position 6 of the beta globin chain.	info:pmid/18245171#body:28
																		HBB ---> Anemia, Sickle Cell		Regulation	Sickle cell anemia is caused by homozygote substitution of valine for glutamic acid at position six of the ß-globin chain of hemoglobin, resulting in mutant hemoglobin S polymerization with deoxygenation.	info:pmid/21900080#cont:28	Left ventricular {Organ urn:agi-ncimorgan:C0225897}
																		HBB ---> Anemia, Sickle Cell		Regulation	Sickle cell anemia , an inherited monogenic disease, is caused by a transversion in the codon of the sixth amino acid of the beta globin chain, on chromosome 11 , leading to formation of a defective hemoglobin form, hemoglobin S .	info:pmid/21489839#body:1
																		HBB ---> Anemia, Sickle Cell		Regulation	For example, mutant alleles of ß-globin genes that cause sickle-cell anemia are positively selected in regions endemic for malaria, because sickle-cells are resistant to malaria infection.	info:pmid/16500041#body:101
																		HBB ---> Anemia, Sickle Cell		Regulation	Examples of such diseases are sickle cell anemia, caused by the exchange of a single amino acid in the hemoglobin ß-chain , or several diseases of the skeletal muscles, caused by missense mutations in genes encoding ion channels .	info:pmid/10567705#body:2
																		HBB ---> Anemia, Sickle Cell		Regulation	Sickle cell disease is caused by a point mutation in the ß-hemoglobin gene ( HBB glu6val) leading to the synthesis of sickle hemoglobin (HbS), which polymerizes when deoxygenated, distorting and injuring the red blood cell.	info:pmid/21546286#body:1
																		HBB ---> Anemia, Sickle Cell		Regulation	A major example of this is sickle cell disease, which is caused by the same ß globin mutation in different populations, but which manifests very different susceptibilities in different individuals and different populations depending on the amount of fetal hemoglobin being produced .	info:pmid/17953999#body:20
																		HBB ---> Anemia, Sickle Cell		Regulation	In addition, a chromosomal sequence, a mutant ß-globin gene causing sickle cell anemia, was found to be corrected with an astonishingly high frequency after delivery of a mutator CO (21) (although alternative explanations have been proposed in refs. 22 and 23).	info:pmid/10411868#body:47
																		HBB ---> Anemia, Sickle Cell		Regulation	For example, a single-nucleotide substitution in a human ß-globin gene triggers in its bearer a drastic change of erythrocyte shape (sickle-cell anemia) but protects against invasion of the protozoan parasite (Plasmodium falciparum) that causes malaria.	info:pmid/17609372#body:27
																		HBB ---> Anemia, Sickle Cell		Regulation	The ß-globin variant S (HbS; beta6Glu>Val), is responsible for sickle cell anemia and despite the high mortality associated with the homozygotic state, has a high frequency in Africa (up to 0.3) because heterozygosity confers resistance to falciparum malaria ( ).	info:pmid/21899915#body:15
																		HBB ---> Anemia, Sickle Cell		Regulation	The first group was composed of 145 patients (71 males and 74 females, average age 33.9 years) with typical sickle cell anaemia caused by homozygous SS beta-globin gene mutation; all originated from different African sub-Saharan countries (Benin, Cameroon, Congo, Ivory Coast, Togo and Zaire) and living in France.	info:pmid/15586174#body:39
																		HBB ---> Anemia, Sickle Cell		Regulation	This suggested that agents that would mimic the hereditary persistence of fetal hemoglobin mutation by preventing binding of "transcription factors" to the ß-globin promoter would favor expression of the ?-globin gene and ameliorate the severity of ß-thalassemia and sickle cell disease ( ).	info:pmid/18617435#body:29
																		HBB ---> Anemia, Sickle Cell		Regulation	These diseases are particularly suitable for this approach because the specific genetic defects that cause them are known: sickle cell disease is caused by a point mutation in the human ß-globin gene; most ß-thalassemia mutations are also caused by single nucleotide changes, all of which lead to either decreased or absent normal ß-globin protein.	info:pmid/21075288#body:2
																		HBB ---> Anemia, Sickle Cell		Regulation	For instance, silencing or mutation of the ß-globin gene causes ß-thalassaemia and sickle cell anaemia, respectively, while reactivation of the silenced ß-globin gene (in the case of ß-thalassaemia) or the ?-globin gene (in the case of sickle cell anaemia) by histone deacetylases inhibitors may improve clinical symptoms .	info:pmid/15465025#body:8
																		HBB ---> Anemia, Sickle Cell		Regulation	Introduction [up arrow]Top [up arrow]Abstract *Introduction [down arrow]Materials and Methods [down arrow]Results [down arrow]Discussion [down arrow]Conclusion [down arrow]References Sickle cell disease is caused by a mutation in the ß-globin gene, resulting in abnormal hemoglobin (HbS), either in a homozygous or in a compound heterozygous form with another atypical hemoglobin.	info:pmid/19965783#body:62
																		HBB ---> Anemia, Sickle Cell		Regulation	In this issue of the JCI, Imren et al. (14) demonstrate that human stem and progenitor cells transduced with a lentiviral vector encoding a ß-globin transgene and engrafted into an immunodeficient mouse model express human ß-globin in their erythroid progeny at levels that would be anticipated to improve the phenotype of sickle cell anemia or ß-thalassemia in affected individuals.	info:pmid/15467825#body:63
																		HBB ---> Anemia, Sickle Cell		Regulation	Sickle cell anemia , an inherited monogenic disease, is caused by a transversion in the codon of the sixth amino acid of the ß-globin chain, on chromosome 11 , resulting in the formation of a structurally abnormal hemoglobin S that in its deoxygenated state tends to aggregate into rodlike polymers, resulting in the deformed sickle shape and rigidity of red cells characteristic of this condition .	info:pmid/20888275#body:1
																		HBB ---> Anemia, Sickle Cell		Regulation	Providing that the deleterious phenotypes have less impact on reproductive success than the pathogen, the polymorphism will be retained in the population.69 A number of heritable chronic human conditions are thought to be the direct result of natural selection for resistance against human pathogens.70 71 72 One example is a polymorphism in the ß-globin gene, which protects against malarial parasi…	info:pmid/18263814#body:234
																		HBB ---> Anemia, Sickle Cell		Regulation	Sickle cell syndrome is caused by an inherited single nucleotide (GAG/GTG) mutation in the ß-globin gene.	info:doi/10.1016/j.hoc.2012.02.004#body:36	Fetus {Organ urn:agi-ncimorgan:C1305737}
																		HBB ---> Anemia, Sickle Cell		Regulation	Sickle cell disease is caused by inheritance of the sickle ß globin gene, either in the homozygous form (hemoglobin SS) or in combination with hemoglobin C (hemoglobin SC), ß-thalassemia (hemoglobin S ß-thalassemia), or several less common hemoglobin variants.	info:doi/10.1016/j.cpem.2011.07.003#body:2
																		HBB ---> Anemia, Sickle Cell		Regulation	More than 50 years ago, Haldane ( ) and Allison ( ) proposed that elevated frequencies of hemoglobinopathies such as thalassemia and sickle cell disease, which are caused by mutations at the ß-globin locus, are maintained via balancing selection ("the malarial hypothesis").	info:doi/10.1086/491748#body:7
																		HBB ---> Anemia, Sickle Cell		Regulation	This is the predominant haemoglobin in people with sickle cell disease caused by a point mutation in the ß-globin chain, causing the hydrophilic amino acid glutamic acid to be replaced with the hydrophobic amino acid valine at the sixth position giving the molecule the structure, a2b2s whereas the alpha chain is normal.	info:doi/10.1016/j.ogrm.2012.06.006#body:15
																		HBB ---> Anemia, Sickle Cell		Regulation	Some other beta globin variants (HbC, D Punjab, O Arab) interact as compound heterozygotes with HbS to produce sickle cell disease of variable severity, and HbS also interacts with beta thalassaemia and other thalassaemic mutations (e.g. delta beta thalassaemia, haemoglobin Lepore).	info:doi/10.1016/j.paed.2011.03.005#body:6
																		HBB ---> beta-Thalassemia		Regulation	Most cases of ß-thalassemia are caused by point mutations in the ß-globin gene.	info:pmid/20649908#abs:1
																		HBB ---> beta-Thalassemia		Regulation	Rarely, beta thalassemia is caused by major deletions of the beta globin cluster.	info:pmid/11012251#abs:5
																		HBB ---> beta-Thalassemia		Regulation	Nonsense mutations of the beta-globin gene are a common cause of beta-thalassemia.	info:pmid/7885837#abs:1
																		HBB ---> beta-Thalassemia		Regulation	Beta-thalassaemia is caused by the presence of two mutated beta-globin genes, one inherited from each parent.	info:pmid/8354316#abs:1
																		HBB ---> beta-Thalassemia		Regulation	Studies have revealed the presence of more than 47 different ß-globin gene mutations responsible for ß-Thalassemia in Iran.	info:pmid/23319887#abs:3
																		HBB ---> beta-Thalassemia		Regulation	Rapid characterization of ß-globin gene mutations is necessary because of the high frequency of Malaysian ß-thalassemia carriers.	info:pmid/23479149#abs:2
																		HBB ---> beta-Thalassemia		Regulation	ß-Thalassemia is caused by a decrease in the production of ß-globin chains that is a genetic disorder worldwide.	info:pmid/23594358#abs:1
																		HBB ---> beta-Thalassemia		Regulation	Genetic and biochemical evidence indicates that in beta-thalassemia there is impaired synthesis of the beta-globin chains of hemoglobin A.	info:pmid/5009120#abs:1
																		HBB ---> beta-Thalassemia		Regulation	beta-Thalassemia , is caused by reduced or absent synthesis of beta-globin chains resulting in impaired erythropoiesis.	info:pmid/20642331#abs:1
																		HBB ---> beta-Thalassemia		Regulation	A number of common mutations in the hemoglobin beta gene cause beta-thalassemia, a monogenic disease with high prevalence in certain ethnic groups.	info:pmid/19460936#abs:1
																		HBB ---> beta-Thalassemia		Regulation	Allele-specific oligonucleotide probes for the diagnostics of IVS 1-110 mutation in the beta-globin gene causing beta-thalassemia were thus obtained.	info:pmid/7990807#abs:3
																		HBB ---> beta-Thalassemia		Regulation	Sickle cell disease and ß-thalassemia, two monogenic diseases caused by mutations in the ß-globin gene, affect millions of individuals worldwide.	info:pmid/23028136#abs:1
																		HBB ---> beta-Thalassemia		Regulation	The ß-chain hemoglobin variants interfere with the diagnosis of ß-thalassemia trait using high-performance liquid chromatography and capillary electrophoresis .	info:pmid/21685027#abs:1
																		HBB ---> beta-Thalassemia		Regulation	One of the easiest and most sensitive methods of detecting mutations in the beta-globin gene leading to beta-thalassemia is by the use of oligonucleotide probes.	info:pmid/3209397#abs:1
																		HBB ---> beta-Thalassemia		Regulation	ß-thalassemia is caused by mutations in the ß-globin locus resulting in loss of, or reduced, hemoglobin A (adult hemoglobin, HbA, a2ß2) production.	info:pmid/23100274#abs:1
																		HBB ---> beta-Thalassemia		Regulation	A-Thalassemia involves a production deficiency concerning the synthesis of alpha-globin chains, and beta-thalassemia involves the beta-globin chains.	info:pmid/11204841#abs:1
																		HBB ---> beta-Thalassemia		Regulation	We have identified the substitution of a thymine for a cytosine at nucleotide position 654 in the second intron of the beta-globin gene that causes beta-thalassemia in a Japanese family.	info:pmid/1969846#abs:1
																		HBB ---> beta-Thalassemia		Regulation	Molecular studies revealed that the proband is a compound heterozygote for the -29 (A-->G) beta (+)-thalassemia mutation and an extensive deletion involving the delta- and beta-globin genes.	info:pmid/7713743#abs:2
																		HBB ---> beta-Thalassemia		Regulation	Alpha thalassemia is caused by reduced or absent synthesis of alpha globin chains, and beta thalassemia is caused by reduced or absent synthesis of beta globin chains.	info:pmid/19678601#abs:2
																		HBB ---> beta-Thalassemia		Regulation	Hematological investigation of an antenatal patient led to the identification of a new beta-thalassemia mutation involving the net insertion of eight nucleotides into exon 2 of the beta-globin gene.	info:pmid/9415843#abs:1
																		HBB ---> beta-Thalassemia		Regulation	Transferring beta-globin gene and its enhancer into human hematopoietic cells is the basis for applying beta-thalassemia gene therapy in clinical practice.	info:pmid/9388961#abs:1
																		HBB ---> beta-Thalassemia		Regulation	In order to delineate the spectrum of beta-globin gene defects causing beta-thalassemia in the Oran region of Algeria, we have analyzed a representative sample of 31 beta-thalassemia patients.	info:pmid/7928377#abs:1
																		HBB ---> beta-Thalassemia		Regulation	The stable introduction of a functional beta-globin gene in haematopoietic stem cells could be a powerful approach to treat beta-thalassaemia and sickle-cell disease.	info:pmid/10894546#abs:1
																		HBB ---> beta-Thalassemia		Regulation	Deleterious mutations of the human beta-globin gene are responsible for beta-thalassaemia and other haemoglobinopathies, which are the most common genetic diseases in Indian populations.	info:pmid/11802568#abs:1
																		HBB ---> beta-Thalassemia		Regulation	Assays for 10 frequent mutations in the beta-globin gene causing beta-thalassemia and sickle cell anemia are presented that can be applied, in turn, to population screening or family study and prenatal diagnosis in single cases.	info:pmid/18425480#abs:5
																		HBB ---> beta-Thalassemia		Regulation	To determine the spectrum of beta-globin gene defects causing beta-thalassemia, we have analyzed a representative sample of 602 alleles from six ethnic groups in Pakistan; 99.2% alleles were characterized, while 0.8% remained unidentified.	info:pmid/9730364#abs:3
																		HBB ---> beta-Thalassemia		Regulation	This truncated beta-globin gene further extends the heterogeneity of mutations known to cause beta-thalassemia and delineates new sequences involved in nonhomologous recombination events in the beta-globin gene region.	info:pmid/3799598#abs:5
																		HBB ---> beta-Thalassemia		Regulation	Deleterious mutations of the human beta-globin gene are responsible for beta-thalassaemia and other haemoglobinopathies, which are the most common genetic diseases of blood.	info:pmid/19429541#abs:2
																		HBB ---> beta-Thalassemia		Regulation	Gene therapy for beta-thalassemia requires stable transfer of a beta-globin gene into hematopoietic stem cells and high and regulated hemoglobin expression in the erythroblastic progeny.	info:pmid/18650378#abs:1
																		HBB ---> beta-Thalassemia		Regulation	Our results show that 5'-PTMs can be designed to repair mutations in the beta-globin transcript involved in sickle cell anemia and beta-thalassemia while providing insight into considerations for competition between trans- versus cis-splicing in mammalian cells.	info:pmid/17556711#abs:3
																		HBB ---> beta-Thalassemia		Regulation	Mutations at nucleotides 654, 705, or 745 in intron 2 of the human beta-globin gene activate aberrant 3' and 5' splice sites within the intron and prevent correct splicing of beta-globin pre-mRNA, resulting in inhibition of beta-globin synthesis and in consequence beta-thalassemia.	info:pmid/12393543#abs:1
																		HBB ---> beta-Thalassemia		Regulation	The mutations producing beta-thalassemia minor in 227 Taiwanese were studied using the method of naturally and amplified created restriction sites. beta-Thalassemia minor was caused by one beta-globin gene mutation in most of the cases (225/227); only a few cases were caused by two gene mutation (2/227).	info:pmid/8086620#abs:1
																		HBB ---> beta-Thalassemia		Regulation	The degradation of nonsense-mutated ß-globin mRNA by nonsense-mediated mRNA decay limits the synthesis of C-terminally truncated dominant negative ß-globin chains and thus protects the majority of heterozygotes from symptomatic ß-thalassemia. ß-globin mRNAs with nonsense mutations in the first exon are known to bypass nonsense-mediated mRNA decay, although current mechanistic models predict that …	info:pmid/21389146#abs:1
																		HBB ---> beta-Thalassemia		Regulation	ß-thalassemia is mainly caused by point mutations in the ß-globin gene .	info:pmid/22981786#body:1
																		HBB ---> beta-Thalassemia		Regulation	Two missense mutations in the beta-globin gene can cause severe beta thalassemia.	info:pmid/7860732#title:1
																		HBB ---> beta-Thalassemia		Regulation	A novel mutation in the beta-globin gene causing beta-thalassaemia in a Swedish family.	info:pmid/8856098#title:1
																		HBB ---> beta-Thalassemia		Regulation	A novel frameshift mutation at codon 66 (HBB:c.del201A) in the ß-globin gene leads to beta-thalassemia.	info:pmid/20532507#title:1
																		HBB ---> beta-Thalassemia		Regulation	A novel 13 Bp deletion in the 3'UTR of the beta-globin gene causes beta-thalassemia in a Turkish patient.	info:pmid/8144356#title:1
																		HBB ---> beta-Thalassemia		Regulation	Initiation codon mutation (ATG --> ATA) of the beta-globin gene causing beta-thalassemia in a Swedish family.	info:pmid/7864023#title:1
																		HBB ---> beta-Thalassemia		Regulation	De novo initiation codon mutation (ATG-->ACG) of the beta-globin gene causing beta-thalassemia in a Swiss family.	info:pmid/8094943#title:1
																		HBB ---> beta-Thalassemia		Regulation	It is noted that ß-thalassemia mutations involving the ß-globin gene promoter have been identified for 12 patients.	info:pmid/20472475#body:32
																		HBB ---> beta-Thalassemia		Regulation	Beta thalassemia minor is caused by a decrease in beta chain of hemoglobin.	info:pmid/18029131#body:15	head {Organ urn:agi-ncimorgan:C0018670}
																		HBB ---> beta-Thalassemia		Regulation	A new mutation in IVS-1 of the human beta globin gene causing beta thalassemia due to abnormal splicing.	info:pmid/2439149#title:1
																		HBB ---> beta-Thalassemia		Regulation	-140C[T] results in tenfold decrease in the transcription of ß-globin mRNA, which plays a role in producing ß-thalassemia trait.	info:pmid/22392582#cont:150
																		HBB ---> beta-Thalassemia		Regulation	Mutations in ß-globin produce major hemoglobinopathies, such as sickle cell disease and ß-thalassemia.	info:pmid/19447160#body:2
																		HBB ---> beta-Thalassemia		Regulation	Mutations in the beta-globin gene that affect any stage in beta-globin biogenesis can cause beta-thalassemia.	info:pmid/18757759#body:42
																		HBB ---> beta-Thalassemia		Regulation	Hundreds of ß-globin gene mutations cause ß-thalassemia, involving both coding and intervening (noncoding) DNA sequences.	info:pmid/24237977#body:34
																		HBB ---> beta-Thalassemia		Regulation	ß-Thalassaemia is caused by mutations in the ß-globin gene that result in an imbalance of a/ß-globin synthesis [1].	info:pmid/21369857#cont:191	Liver {Organ urn:agi-ncimorgan:CL384198}
																		HBB ---> beta-Thalassemia		Regulation	A variety of mutations in the ß-globin gene decrease expression of the ß-globin protein, resulting in human ß-thalassemia.	info:pmid/10840054#body:51
																		HBB ---> beta-Thalassemia		Regulation	A substitution of cytosine for thymine in codon 110 of the human beta-globin gene is a novel cause of beta-thalassemia phenotypes.	info:pmid/3417300#title:1
																		HBB ---> beta-Thalassemia		Regulation	Rapid and practical detection of beta-globin mutations causing beta-thalassemia by fluorescence-based PCR-single-stranded conformation polymorphism analysis.	info:pmid/7877634#title:1
																		HBB ---> beta-Thalassemia		Regulation	Thalassemia is characterized by decreased or abnormal synthesis of a or ß globin chains resulting in a and ß-thalassemia disease respectively.	info:pmid/24125597#body:4
																		HBB ---> beta-Thalassemia		Regulation	Beta-thalassemia is mostly caused by a spectrum of point mutations in the beta-globin gene with more than 170 different nucleotide substitutions described worldwide.	info:pmid/18353524#body:1
																		HBB ---> beta-Thalassemia		Regulation	As described above, a mutation at -87 (CACCC to CACGC) in the ß-globin promoter inhibits ß-globin gene expression and causes ß-thalassemia in humans(19, 20).	info:pmid/7829533#body:164
																		HBB ---> beta-Thalassemia		Regulation	Fifteen DNA samples with known mutations of the ß-globin gene causing ß-thalassemia were tested in the optimization of a single strand conformation polymorphism technique.	info:pmid/16139831#body:21
																		HBB ---> beta-Thalassemia		Regulation	Although the present method has been developed for the analysis of hemoglobin, beta mutations responsible for ß-thalassemia, it might also be applied to other genes. [arrow]	info:pmid/17259233#body:220
																		HBB ---> beta-Thalassemia		Regulation	For example, a mutation of the ATG initiation codon to GTG, ATT, ATA, ACG, or AAG in ß-globin leads to ß-thalassemia, even though the AUG codon is in the context of a Kozak sequence .	info:pmid/15718103#body:148
																		HBB ---> beta-Thalassemia		Regulation	Unlike the effect seen in tau Exon 10, a G to C transversion in the last nucleotide of constitutive human ß-globin exon 1 abolishes splicing and causes ß+-thalassemia .	info:pmid/15615630#body:152
																		HBB ---> beta-Thalassemia		Regulation	However, dominantly inherited ß-thalassemia caused by a mutant ß-globin gene has been found in different ethnic groups such as English, Italian, French, Czech, Spanish, Korean and Japanese .	info:pmid/18381244#body:3
																		HBB ---> beta-Thalassemia		Regulation	Waye et al. and Beris et al. reported initiation codon mutations of the ß-globin gene that resulted in ß-thalassemia in a northern European boy and a Swiss family separately.	info:pmid/16431216#body:82
																		HBB ---> beta-Thalassemia		Regulation	Premature termination codons in the 5' part of the ß-globin gene elicit nonsense-mediated mRNA decay very efficiently, leading to a recessive ß-thalassemia.	info:pmid/18937996#body:152	Peripheral Nervous System {Organ urn:agi-ncimorgan:C0206417}
																		HBB ---> beta-Thalassemia		Regulation	Genetic modification may occur with co-inheritance of mutations in ß-globin genes resulting in ß-thalassemia, also referred to as hemoglobin H/ß-thalassemia trait.22	info:pmid/23729725#cont:126
																		HBB ---> beta-Thalassemia		Regulation	This digital counting approach has been successfully implemented for the noninvasive prenatal diagnosis of human ß-globin gene mutations causing ß-thalassemia and hemoglobin E disease.	info:pmid/21075287#body:86	Fetus {Organ urn:agi-ncimorgan:C1305737}
																		HBB ---> beta-Thalassemia		Regulation	The common thalassemia species include a-thalassemia and ß-thalassemia, which are respectively caused by the anomaly expression of a-globin gene cluster and the ß-globin gene cluster.	info:pmid/24070774#body:2
																		HBB ---> beta-Thalassemia		Regulation	The same change at codon 27 in ß-globin produces the variant hemoglobin Knossos (10) and also results in ß+ thalassemia due to aberrant splicing caused by activation of a cryptic donor splice site (9).	info:pmid/8900178#body:254
																		HBB ---> beta-Thalassemia		Regulation	Transfer of a simple ß-globin cDNA does not lead to the sufficient high-level expression needed to balance the production of a-globin to ameliorate ß-thalassemia or reduce the percentage of ßS in Sickle cell disease.	info:pmid/23032601#body:88
																		HBB ---> beta-Thalassemia		Regulation	The aim of this study was to verify whether surface plasmon resonance-based biospecific interaction analysis could be employed in multiplex analysis for real-time detection of several mutations of the human beta-globin gene causing beta-thalassemia.	info:pmid/15094716#body:33
																		HBB ---> beta-Thalassemia		Regulation	In cases of hemoglobin Bart's hydrops, the fetus is homozygous for a-thal-1 and is likely to be stillborn or dead shortly after birth. ß-Thalassemia is caused by heterogeneous defects in the ß-globin gene, mostly due to point mutations .	info:pmid/10802076#body:5
																		HBB ---> beta-Thalassemia		Regulation	The 35delG mutation is thus more frequent than the predominant ?F508 mutation in the cystic fibrosis transmembrane conductance regulator gene (about 2.3% carrier frequency) and as frequent as the most common ß-globin gene mutation (IVS1-110 G>A) causing ß thalassemia in Greece .	info:pmid/12176179#body:71
																		HBB ---> beta-Thalassemia		Regulation	The thalassemia syndromes are inherited disorders because of either decreased production or absence of a- or ß-globin chains of the erythrocyte hemoglobin, which results in a-thalassemia and ß-thalassemia, respectively.	info:pmid/18433706#body:1
																		HBB ---> beta-Thalassemia		Regulation	Thalassemia refers to a spectrum of diseases characterized by reduced or absent production of one or more a- or ß-globin chains. ß-thalassemia is caused by impaired production of ß-globin chains, which leads to a relative excess of a-globin chains.	info:pmid/24267302#body:110	Pulmonary veins {Organ urn:agi-ncimorgan:C0034090}
																		HBB ---> beta-Thalassemia		Regulation	Deregulation in production of a- and ß-globin chains could result in various hemoglobinopathies such as a-thalassaemia, ß-thalassaemia, (reduced a- and ß-globin chains respectively), sickle cell disease, HbE thalassaemia and many more.	info:pmid/20466031#body:14
																		HBB ---> beta-Thalassemia		Regulation	TOP Abstract Introduction Materials and Methods Results Discussion References Recent advances in the identification procedures have made it possible to rapidly characterize the amino acid replacement in an abnormal hemoglobin and the nucleotide mutation in the ß-globin gene that results in a ß-thalassemia .	info:pmid/9342003#body:52
																		HBB ---> beta-Thalassemia		Regulation	Worldwide, ˜5% of the population carry globin variants. ß-Thalassemia is caused by the reduced synthesis of ß-globin chains, which leaves an erythrocyte excess of unopposed a-chains; the resulting ineffective erythropoiesis leads to chronic hemolytic anemia.10	info:pmid/20484195#cont:46
																		HBB ---> beta-Thalassemia		Regulation	This suggested that agents that would mimic the hereditary persistence of fetal hemoglobin mutation by preventing binding of "transcription factors" to the ß-globin promoter would favor expression of the ?-globin gene and ameliorate the severity of ß-thalassemia and sickle cell disease ( ).	info:pmid/18617435#body:29
																		HBB ---> beta-Thalassemia		Regulation	The critical requirement for correct regulation of this locus is demonstrated by the moderate to life-threatening clinical manifestations exhibited by the ß-thalassemias. ß-thalassemia is primarily caused by mutations in the ß-globin gene that lead to reduced or complete loss of ß-globin expression.	info:pmid/20837550#cont:15	Yolk Sac {Organ urn:agi-ncimorgan:C0043425}
																		HBB ---> beta-Thalassemia		Regulation	For instance, silencing or mutation of the ß-globin gene causes ß-thalassaemia and sickle cell anaemia, respectively, while reactivation of the silenced ß-globin gene (in the case of ß-thalassaemia) or the ?-globin gene (in the case of sickle cell anaemia) by histone deacetylases inhibitors may improve clinical symptoms .	info:pmid/15465025#body:8
																		HBB ---> beta-Thalassemia		Regulation	In this issue of the JCI, Imren et al. (14) demonstrate that human stem and progenitor cells transduced with a lentiviral vector encoding a ß-globin transgene and engrafted into an immunodeficient mouse model express human ß-globin in their erythroid progeny at levels that would be anticipated to improve the phenotype of sickle cell anemia or ß-thalassemia in affected individuals.	info:pmid/15467825#body:63
																		HBB ---> beta-Thalassemia		Regulation	Nucleotide substitutions in IVS-1 of the ß-globin gene are frequent causes of ß thalassemia.	info:doi/10.1016/j.bcmd.2011.09.006#body:86
																		HBB ---> beta-Thalassemia		Regulation	However, the disease severity of beta thalassemia which is greatly influenced by the degree of imbalance of alpha to beta globin chains is not solely determined by the primary mutation itself.	info:doi/10.1016/j.bcmd.2009.10.007#body:3
																		HBB ---> beta-Thalassemia		Regulation	Haemoglobin SC has a similar clinical picture to HbSS, but is usually milder in phenotype. ß-thalassaemia is caused by reduced or absent production of ß-globin chains due to ß0 or ß+ mutations.	info:doi/10.1016/j.paed.2007.05.001#body:15
																		HBB ---> beta-Thalassemia		Regulation	It is now known that there are over 200 different ß-globin gene mutations that underlie ß thalassemia and a large number of different deletions and nondeletional forms of a thalassemia (Weatherall and Clegg ).	info:doi/10.1086/381402#body:53
																		HBB ---> beta-Thalassemia		Regulation	Subsequently we tested the therapeutic efficacy of ex vivo expanded HSCs in nonmyeloablated mice with severe ß-thalassemia caused by the homozygous deletion of the ß-major globin gene (ß-MDD).	info:doi/10.1016/j.bcmd.2007.10.048#body:7	Bone Marrow {Organ urn:agi-ncimorgan:C0005953}
																		HBB ---> beta-Thalassemia		Regulation	Most a-thalassemia is due to deletion of one or more of the four a-globin genes on chromosome 16, whereas ß-thalassemia is most commonly caused by point mutations of the ß-globin gene on chromosome 11 that result in decreased or absent ß-globin expression.	info:doi/10.1016/j.jmoldx.2011.05.001#body:3
																		HBB ---> Hemoglobinopathies		Regulation	Sickle-cell disease is a hereditary haemoglobinopathy caused by a mutation in the beta-globin gene.	info:pmid/15940917#abs:1
																		HBB ---> Hemoglobinopathies		Regulation	A large number of mutations have been described in the human beta-globin locus causing thalassemia or various hemoglobinopathies.	info:pmid/12523964#abs:1
																		HBB ---> Hemoglobinopathies		Regulation	The knowledge of the beta-globin variants present in the Iranian population is essential for the molecular diagnosis and prevention of hemoglobinopathies.	info:pmid/23981164#abs:4
																		HBB ---> Hemoglobinopathies		Regulation	beta-thalassemia is an inherited hemoglobinopathy caused by defective synthesis of the beta-globin chain of hemoglobin, leading to imbalanced globin chain synthesis.	info:pmid/18556409#abs:1
																		HBB ---> Hemoglobinopathies		Regulation	Sickle cell disease is an inherited hemoglobinopathy caused by a single amino acid substitution in the ß chain of hemoglobin that causes the hemoglobin to polymerize in the deoxy state.	info:pmid/23643396#abs:1
																		HBB ---> Hemoglobinopathies		Regulation	Deleterious mutations of the human beta-globin gene are responsible for beta-thalassaemia and other haemoglobinopathies, which are the most common genetic diseases in Indian populations.	info:pmid/11802568#abs:1
																		HBB ---> Hemoglobinopathies		Regulation	We previously described loci--loci spanning probes as a molecular haplotyping tool and apply here the principle to genotype simultaneously three mutations of the beta-globin gene responsible for the corresponding hemoglobinopathies.	info:pmid/17373484#abs:5
																		HBB ---> Hemoglobinopathies		Regulation	Deleterious mutations of the human beta-globin gene are responsible for beta-thalassaemia and other haemoglobinopathies, which are the most common genetic diseases of blood.	info:pmid/19429541#abs:2
																		HBB ---> Hemoglobinopathies		Regulation	ß-Thalassaemia is an inherited haemoglobin disorder caused by impaired synthesis of the beta globin chain.	info:pmid/17321216#body:1
																		HBB ---> Hemoglobinopathies		Regulation	Mutations in ß-globin produce major hemoglobinopathies, such as sickle cell disease and ß-thalassemia.	info:pmid/19447160#body:2
																		HBB ---> Hemoglobinopathies		Regulation	This precludes the possibility of over- or inappropriate expression of ß-globin mRNA, an important consideration in treatment of hemoglobinopathies.	info:pmid/10944225#body:230
																		HBB ---> Hemoglobinopathies		Regulation	This precludes the possibility of overexpression of ß-globin mRNA, an important consideration in the treatment of hemoglobinopathies.	info:pmid/9560205#body:44
																		HBB ---> Hemoglobinopathies		Regulation	A large number of mutations have been described in the human ß-globin locus causing thalassemia or various hemoglobinopathies .	info:pmid/16631345#body:79
																		HBB ---> Hemoglobinopathies		Regulation	Sickle cell anemia is a hereditary hemoglobin disorder caused by a point mutation (A to T) in the sixth codon of the ß-globin gene.	info:pmid/11857070#body:63
																		HBB ---> Hemoglobinopathies		Regulation	A notable example is sickle cell anemia, a common hereditary hemoglobinopathy caused by a single-point mutation of the ß-globin chain of the hemoglobin.	info:pmid/14693992#body:152
																		HBB ---> Hemoglobinopathies		Regulation	hemoglobin E disease is an autosomal recessive hemoglobinopathy caused by a (GAG[->]AAG) missense mutation in codon 26 of the ß-globin gene(6).	info:pmid/17951288#body:67	Fetus {Organ urn:agi-ncimorgan:C1305737}
																		HBB ---> Hemoglobinopathies		Regulation	In consequence, the possibility of overexpression or inappropriate expression of ß-globin mRNA, an important consideration in treatment of hemoglobinopathies, would have been precluded.	info:pmid/10969081#body:243
																		HBB ---> Hemoglobinopathies		Regulation	Thalassemia mutations are extremely common (2): up to 25% of Thai people are carriers of a-thalassemia, and, in regions of Thailand, Laos, and Cambodia, up to 60% of people are carriers of hemoglobin E , a hemoglobinopathy caused by a mutation of the ß-globin gene.	info:pmid/18842790#body:31
																		HBB ---> Hemoglobinopathies		Regulation	Deregulation in production of a- and ß-globin chains could result in various hemoglobinopathies such as a-thalassaemia, ß-thalassaemia, (reduced a- and ß-globin chains respectively), sickle cell disease, HbE thalassaemia and many more.	info:pmid/20466031#body:14
																		HBB ---> Hemoglobinopathies		Regulation	Discussion TopAbstractIntroductionSubjects and MethodsResultsDiscussion References ß-Thalassemia is a genetically inherited hemoglobin disorder caused by impaired synthesis of the ß-globin chain, which results in chronic hemolytic anemia.7 Without appropriate therapy the disorder is rapidly fatal.	info:pmid/9412625#body:76	Retinal macula {Organ urn:agi-ncimorgan:C0450295}
																		HBB ---> Hemoglobinopathies		Regulation	Mutations in ß-globin causing hemoglobinopathies were detected by the presence of unique tryptic peptides in dried-blood spots extracts, which also allowed the distinction of heterozygous dried-blood spots samples (wild-type plus mutant peptides) from homozygous dried-blood spots samples (mutant peptide only).	info:pmid/23796846#body:125
																		HBB ---> Hemoglobinopathies		Regulation	For the gene therapy of ß-globin disorders, specific expansion of the erythroid lineage following the transduction of hematopoietic stem cells with a lentiviral vector combining the MbEpoP gene expressed at the desired level and/or at the appropriate time with a therapeutic ß-globin gene may reduce or avoid the need for myeloablation to cure hemoglobin disorders in animal models .	info:pmid/18295963#body:218
																		HBB ---> Hemoglobinopathies		Regulation	As multiple factors contribute to the anemia of ß-globin disorders , an optimal therapeutic agent for long-term treatment of ß-hemoglobinopathies should: 1) induce high-level ?-globin gene expression at low micromolar or nanomolar concentrations; 2) enhance survival, or inhibit apoptosis, of erythroid progenitors to allow a temporal window for the HbF induction to occur; and 3) provide therapeuti…	info:pmid/21641240#body:130
																		HBB ---> Hemoglobinopathies		Regulation	More than 50 years ago, Haldane ( ) and Allison ( ) proposed that elevated frequencies of hemoglobinopathies such as thalassemia and sickle cell disease, which are caused by mutations at the ß-globin locus, are maintained via balancing selection ("the malarial hypothesis").	info:doi/10.1086/491748#body:7
																		HBB ---> Anemia, Hemolytic		Regulation	Sickle cell anemia is a hemolytic anemia caused by a single mutation in position 6 of the beta globin molecule.	info:pmid/19603597#abs:1
																		HBB ---> Anemia, Hemolytic		Regulation	Hb Nijkerk: a new mutation at codons 138/139 of the beta-globin gene inducing severe hemolytic anemia in a Dutch girl.	info:pmid/10335981#title:1
																		HBB ---> Anemia, Hemolytic		Regulation	Sickle cell disease is a chronic hemolytic anemia caused by a homozygous amino acid substitution in the beta chain of hemoglobin ( ).	info:pmid/22784510#body:1
																		HBB ---> Anemia, Hemolytic		Regulation	Thalassemia is a group of the inherited disorders with hemolytic anemia caused by partial or complete deficiency in synthesis of a- or ß-globin chains of hemoglobin .	info:pmid/22705320#body:1
																		HBB ---> Anemia, Hemolytic		Regulation	Sickle cell disease is a chronic hemolytic anemia caused by point mutation with substitution of valine for glutamic acid in the ß-chain of hemoglobin.	info:pmid/16543085#body:65	Arteries {Organ urn:agi-ncimorgan:C0003842}
																		HBB ---> Anemia, Hemolytic		Regulation	Would Aita et al. consider sickle cell anemia and beta-thalassemia as a single disease entity because both are hemolytic anemias caused by mutations in the beta-globin gene? .	info:pmid/10998158#body:34	Skin {Organ urn:agi-ncimorgan:C0684084}
																		HBB ---> Anemia, Hemolytic		Regulation	Sickle cell anemia is a hemolytic anemia caused by a mutation in the sixth codon of the beta globin chain (GAG ? GTG), resulting in homozygous hemoglobin S (Honig and Adams III, 1986; Frenette and Atweh, 2007).	info:pmid/24391023#cont:22
																		HBB ---> Anemia, Hemolytic		Regulation	It has been known for many years that mutations of the hemoglobin ß chains in the vicinity of the heme group and at the CD corner of the subunits are responsible for more or less severe instability, hemolytic anemias, and an accelerated rate of autoxidation (1).	info:pmid/8824225#body:40
																		HBB ---> Anemia, Hemolytic		Regulation	The results demonstrate that a homozygous Presbyterian mutation in the ß-globin gene causes hemolytic anemia with moderate splenomegaly and compensatory erythropoiesis in bone marrow and spleen.	info:pmid/12127975#body:102	Spleen {Organ urn:agi-ncimorgan:C1278932}
																		HBB ---> Anemia, Hemolytic		Regulation	An overall correct prediction was obtained when we tested 80 unstable ß-chain hemoglobin variants that lead to chronic hemolytic anemia: 70 were correctly recognized as probably, or at least possibly, damaging by PolyPhen, and all except 2 as deleterious by Sorting Intolerant From Tolerant.	info:pmid/15502081#body:76
																		HBB ---> Anemia, Hemolytic		Regulation	In addition, it is well known that extramedullary hematopoiesis is often observed in the liver of young rats after birth, and it has been hypothesized that expression of the Hbb and Alas2 genes changes in the hepatocytes of rats with hemolytic anemia ( ).	info:pmid/21296123#body:134	Liver {Organ urn:agi-ncimorgan:CL384198}
																		HBA1 ---> beta-Thalassemia		Regulation	Accumulation of unbound a-globin chains in erythroid cells is the major cause of pathology in ß-thalassemia.	info:pmid/23079892#abs:2
																		HBA1 ---> beta-Thalassemia		Regulation	However, translation of alpha-globin at levels exceeding alpha-globin expression damages cellular membranes and results in beta-thalassemia.	info:pmid/18768527#abs:5
																		HBA1 ---> beta-Thalassemia		Regulation	A vast excess of alpha-globin production and inadequate gamma-globin compensation lead to the development of severe anemia in human beta-thalassemia.	info:pmid/15931385#abs:1
																		HBA1 ---> beta-Thalassemia		Regulation	alpha-Globin gene triplications may exacerbate the alpha chain and beta chain imbalance in beta-thalassemia and may compensate for the effect of alpha-globin gene deletion in alpha-thal.	info:pmid/20353357#abs:1
																		HBA1 ---> beta-Thalassemia		Regulation	It is concluded that the liposomal transfection of antisense oligodeoxynucleotide inhibits the alpha-globin gene expression of K562 cells, which may be the new target for gene therapy in beta-thalassemia.	info:pmid/17956692#abs:7
																		HBA1 ---> beta-Thalassemia		Regulation	However, rapid cellular apoptosis from alpha globin chain precipitation, and relatively low levels of endogenous erythropoietin in some beta(+) thalassemia patients contribute to the anemia in beta thalassemia syndromes.	info:pmid/16304357#abs:3	Fetus {Organ urn:agi-ncimorgan:C1305737}
																		HBA1 ---> beta-Thalassemia		Regulation	Earlier observations in the literature suggest that proteolytic degradation of excess unmatched a-globin chains reduces their accumulation and precipitation in ß-thalassaemia erythroid precursor cells and have linked this proteolytic degradation to the activity of calpain protease.	info:pmid/22615919#abs:1
																		HBA1 ---> beta-Thalassemia		Regulation	Coinheritance of the different copy numbers of alpha-globin gene modifies severity of beta-thalassemia/Hb E disease.	info:pmid/18026953#title:1
																		HBA1 ---> beta-Thalassemia		Regulation	The definitive results obtained from this study form a crucial control for future experiments aiming to develop a therapy for ß-thalassaemia involving the reduction of a-globin.	info:pmid/17493845#body:64
																		HBA1 ---> beta-Thalassemia		Regulation	Triplication of the a-globin gene (aaa) is an important modulator of ß-thalassemia or ß-thalassemia intermedia severity, with the phenotypic severity exacerbated by increased globin chain imbalance .	info:pmid/22617799#body:119
																		HBA1 ---> beta-Thalassemia		Regulation	The common thalassemia species include a-thalassemia and ß-thalassemia, which are respectively caused by the anomaly expression of a-globin gene cluster and the ß-globin gene cluster.	info:pmid/24070774#body:2
																		HBA1 ---> beta-Thalassemia		Regulation	Thus, a reduction in a-globin synthesis by this specific a-globin small interfering RNA may ameliorate the severity of ß-thalassemia by lowering the level of unmatched a-globin chains.	info:pmid/18328259#body:86
																		HBA1 ---> beta-Thalassemia		Regulation	Unstable a-globin resulting from ß-thalassemia or loss of AHSP generates excessive reactive oxygen species and membrane-bound Hb precipitates (Heinz bodies) (10, 11, 54 – 60).	info:pmid/22287545#cont:258
																		HBA1 ---> beta-Thalassemia		Regulation	Among these factors: (1) the ß-thalassemia mutation type, (2) the cis or trans genetic determinant(s) involving ? and a globin genes raising postnatal fetal hemoglobin (HbF) levels or being responsible of the co-inheritance of a-thalassemia [3].	info:pmid/24065537#cont:39
																		HBA1 ---> beta-Thalassemia		Regulation	Possible causes of the lack of correlation between hemoglobin F induction and amelioration of the anemia include the characteristic spontaneous apoptosis of erythroid progenitors which occurs early in erythroblast development in ß-thalassemia, initiated by unbalanced, excess a-globin chains .	info:pmid/16099182#body:4
																		HBA1 ---> beta-Thalassemia		Regulation	Key Points •Fetal globin prevents the pathology initiated by sickle hemoglobin polymerization, because it cannot participate in the process Fetal globin chains reduce excess a globin and globin chain imbalance in ß thalassemia, improving total hemoglobin levels Target levels of fetal globin that reduce clinical severity in sickle cell disease and ß thalassemia are established from natural mutatio…	info:pmid/24589264#body:1	Fetus {Organ urn:agi-ncimorgan:C1305737}
																		HBA1 ---> beta-Thalassemia		Regulation	Mutations in a globin modify ß thalassemia and vice versa .	info:doi/10.1016/j.ejmg.2011.12.006#body:51
																		HBA1 ---> beta-Thalassemia		Regulation	The only other common a-globin gene variant in the population, the triplicated arrangement aaa, is likely to further increase the severity of the ß-thalassaemia phenotypes.	info:doi/10.1016/S0140-6736(99)08246-X#body:84
																		HBA1 ---> beta-Thalassemia		Regulation	Our data contribute to the hypothesis that AHSP may play an important role in the pathophysiology of ß-thalassemia, decreasing ineffective erythropoiesis caused by the precipitation of free a-globin.	info:doi/10.1016/j.exphem.2003.11.002#body:84
																		HBA1 ---> beta-Thalassemia		Regulation	Impairment of only one alpha globin gene mutation can ameliorate the phenotype only in carriers of mild beta thalassemia mutations, while multiplication of alpha thalassemia can lead to worsening of the phenotype in thalassemia intermedia or thalassemia trait patients .	info:doi/10.1016/j.bcmd.2009.10.007#body:9
																		HBB ---> Anemia		Regulation	We report three examples of chronic anaemia involving complex combinations of alpha- and beta-globin gene defects.	info:pmid/19912309#abs:1
																		HBB ---> Anemia		Regulation	ß-Thalassemia is a severe inherited anemia caused by insufficient production of ß-globin chains.	info:pmid/20979441#abs:1
																		HBB ---> Anemia		Regulation	beta-thalassemia is a disease associated with decreased beta-globin production leading to anemia, ineffective erythropoiesis, and iron overload.	info:pmid/20712768#abs:1
																		HBB ---> Anemia		Regulation	Expression of the hemoglobin beta chain complex (Hbb), aminolevulinic acid synthase 2 (Alas2), and cell division cycle 25 homolog B (Cdc25b) genes changed as a result of anemia induced by the myelosuppressive agents linezolid, cisplatin, and carboplatin, suggesting that these genes may be suitable biomarkers.	info:pmid/21296123#abs:4	Liver {Organ urn:agi-ncimorgan:CL384198}
																		HBB ---> Anemia		Regulation	Disruption of the gene for transcription factor EKLF (erythroid Krüppel-like factor) results in fatal anaemia caused by severely reduced expression of the adult beta-globin gene, while other erythroid-specific genes, including the embryonic epsilon- and fetal gamma-globin genes, are expressed normally.	info:pmid/9545245#abs:1	Fetus {Organ urn:agi-ncimorgan:C1305737}
																		HBB ---> Anemia		Regulation	The major defect consists of a decreased or absent production of the ß chain of hemoglobin which results in anemia.	info:pmid/23624215#body:2
																		HBB ---> Anemia		Regulation	Self-catalytic DNA depurination underlies human ß-globin gene mutations at codon 6 that cause anemias and thalassemias.	info:pmid/23457306#title:1
																		HBB ---> Anemia		Regulation	Hereditary anemias caused by mutations in the a- and ß-globin loci are among the most common genetic disorders worldwide (reviewed in ref. 1).	info:pmid/12629213#body:30
																		HBB ---> Anemia		Regulation	Thalassemia major first described by Cooley and Lee is a hereditary disorder of ß-globin chain resulting in severe anemia.	info:pmid/18367361#body:1
																		HBB ---> Anemia		Regulation	Thalassemias are recessively inherited disorders characterized by a quantitative reduction of the a- or ß-globin genes expression leading to anemia.	info:pmid/18249014#body:4
																		HBB ---> Anemia		Regulation	Beta-thalassemia, which results from defective synthesis of beta globin leading to progressive anaemia requiring blood transfusions and iron chelation ...	info:pmid/21727133#cont:481	Chorionic villi {Organ urn:agi-ncimorgan:C0008508}
																		HBB ---> Anemia		Regulation	ß-Thalassemia ranks among the most common hereditary diseases worldwide and is characterized by the reduced production of functional ß-globin which leads to anemia .	info:pmid/17296174#body:1
																		HBB ---> Anemia		Regulation	In vivo, EKLF -/- mice die at E14.5, at the time of the switch in expression to adult ß-globin, due to a fatal anemia caused by an a- to ß-globin chain imbalance (26, 27).	info:pmid/12072445#body:60	Fingers {Organ urn:agi-ncimorgan:C0016129}
																		HBB ---> Anemia		Regulation	Three independent HBB polymorphisms, namely E6V (HbS), Q6K (HbC) and E26K (HbE) in ß globin cause mild to severe anemia in humans but convey significant protection against malaria .	info:pmid/19717339#body:35
																		HBB ---> Anemia		Regulation	Homozygous beta-thalassemia is an inherited disorder of hemoglobin characterized by imbalance in beta globin chain synthesis leading to severe anemia and bone marrow expansion.	info:pmid/15913630#body:1	Bone Marrow {Organ urn:agi-ncimorgan:C0005953}
																		HBB ---> Anemia		Regulation	INTRODUCTION TOPABSTRACTINTRODUCTION MATERIALS AND METHODSRESULTSDISCUSSIONREFERENCES ß-Thalassemia is an inherited form of anemia caused by defects in synthesis of the ß-globin chain of hemoglobin.	info:pmid/10222384#body:24	Intestines {Organ urn:agi-ncimorgan:C0021853}
																		HBB ---> Anemia		Regulation	In severe forms of the disease, the unbalanced a- to ß-globin chain synthesis has deleterious effects on erythroid cell maturation and survival, leading to anemia and ineffective erythropoiesis.	info:pmid/11709281#body:2
																		HBB ---> Anemia		Regulation	Overall, all embryos were healthy after having been genetically analyzed using polymerase chain reaction. ß-thalassemia is a ß-globin chain structural and quantitative irreversible disorder that leads to severe anemia .	info:pmid/19064120#body:52
																		HBB ---> Anemia		Regulation	References Another major modification at the human ß-globin locus that can significantly reduce anemia and potentially cure human ß-thalassemia is an increase in human ?-globin gene expression and restoration of HbF to therapeutically effective levels.	info:pmid/15931385#body:99
																		HBB ---> Anemia		Regulation	Since several pericellular matrix-specific proteins have been identified, further investigations to look at their roles in cartilage biology can now be conducted. ß-Thalassemia is a common inherited autosomal recessive anemia caused by a reduced rate of synthesis or no synthesis of the ß-globin chain.	info:pmid/22366957#cont:770
																		HBB ---> Anemia		Regulation	Many other very similar large deletions of the d and ß genes have been described, which result in dß thalassemia, a condition marked by inadequate ß- globin polypeptide production leading to anemia.	info:doi/10.1016/S1097-2765(00)80432-3#body:74
																		HBB ---> Anemia		Regulation	We previously demonstrated that patients with ß-thalassemia, a genetic defect of ß-globin chain synthesis resulting in peripheral anemia, unproductive erythropoiesis and enormous expansion of the reticulo-endothelial system, may have an increase of plasma chitotriosidase, comparable to that seen in Gaucher disease .	info:doi/10.1016/S0009-8981(03)00089-5#body:61	reticuloendothelial system {Organ urn:agi-ncimorgan:C0035287}
																		HBB ---| microcytosis		Regulation	The coexistence of a-thalassemia and Hemoglobin E heterozygotes caused more balances in a- and ß-globin chain synthesis reducing degrees of red cell hypochromia, and microcytosis.	info:pmid/19361457#body:89
																		HBA1 ---> Anemia, Sickle Cell		Regulation	The hematology and pathophysiology of sickle cell disease during the postnatal development of younger hemoglobin S homozygotes could be considerably affected by a variability of alpha globin gene numbers.	info:pmid/2441597#abs:1
																		HBA1 ---> Anemia, Sickle Cell		Regulation	Within the ß-globin cluster region, over 200 TaqMan assays are available, but few assays have been designed to detect clinically relevant variants. a-Globin gene deletions influence the natural history of sickle cell disease, but testing has not been done in a public setting or in a general clinical practice because the technology has not been readily available.	info:pmid/20207263#body:174
																		HBA1 ---> Anemia, Sickle Cell		Regulation	Key Points •Fetal globin prevents the pathology initiated by sickle hemoglobin polymerization, because it cannot participate in the process Fetal globin chains reduce excess a globin and globin chain imbalance in ß thalassemia, improving total hemoglobin levels Target levels of fetal globin that reduce clinical severity in sickle cell disease and ß thalassemia are established from natural mutatio…	info:pmid/24589264#body:1	Fetus {Organ urn:agi-ncimorgan:C1305737}
																		HBB ---> Thalassemia Major		Regulation	Beta-thalassemia major is caused by any of approximately 150 mutations within the beta-globin gene.	info:pmid/7579421#abs:1
																		HBB ---> Thalassemia Major		Regulation	The clinical severity in thalassaemia major depends on the underlying mutations of the beta-globin gene and the degree of iron overload.	info:pmid/16800840#abs:1
																		HBB ---> Thalassemia Major		Regulation	Mutations in ß-globin gene may result in ß-thalassemia major, which is one of the most common genetic disorders in Iran and some other countries.	info:pmid/23113009#abs:1
																		HBB ---> Thalassemia Major		Regulation	Effective gene therapy for beta-thalassemia major requires consistent, high expression of human beta-globin (hbeta-globin) in red blood cells .	info:pmid/17622240#abs:1
																		HBB ---> Thalassemia Major		Regulation	A novel 26 bp deletion [HBB: c.20_45del26bp] in exon 1 of the ß-globin gene causing ß-thalassemia major.	info:pmid/22233277#title:1
																		HBB ---> Thalassemia Major		Regulation	A novel homozygous point mutation at codon 82 (HBB:c.247A > T) in the beta-globin gene leads to thalassemia major.	info:pmid/20136848#title:1
																		HBB ---> Thalassemia Major		Regulation	The inheritance of 2ß globin gene deletion leads to ß-thalassemia major; these patients lack adequate production of the ß globins.	info:pmid/15511622#body:129
																		HBB ---> Thalassemia Major		Regulation	Beta-thalassemia major as a clinical diagnosis is caused by severe mutations in two beta-globin genes which lead to a serious decrease in the production of beta-globin chains.	info:pmid/19249166#body:3
																		HBB ---> Thalassemia Major		Regulation	... gene disease in humans which is caused by inheritance of an affected allele from both parents.1 The people of Taiwan have a high prevalence of ß-thalassemias.2 Various types of molecular defects, most of which are point mutations, affect the expression of the ß-globin gene (heterozygosity for ß-globin gene mutations) (GenBank accession n. NC_000011.8) causing ß-thalassemia (MIM# 141900). ß-th…	info:pmid/18413893#body:46
																		HBB ---> Hematologic Diseases		Regulation	Sickle cell disease is a recessive genetic blood disorder, caused by a mutation in the ß-globin gene.	info:pmid/23140544#abs:1
																		HBB ---> Hematologic Diseases		Regulation	Sickle cell disease is a hematologic disorder caused by a missense mutation in the adult ß-globin gene.	info:pmid/22042865#abs:1
																		HBB ---> Hematologic Diseases		Regulation	Beta-thalassaemia major is a genetic blood disorder caused by the reduced synthesis of beta globin chain.	info:pmid/22239492#abs:1
																		HBB ---> Hematologic Diseases		Regulation	ß-Thalassemia is a group of life-threatening blood disorders caused by either point mutations or deletions of nucleotides in ß-globin gene (HBB).	info:pmid/24155235#abs:1
																		HBB ---> Hematologic Diseases		Regulation	Beta-thalassemia is an inherited hematological disease caused by a decrease or absence of production of beta-globin that requires chronic therapeutic interventions.	info:pmid/17132817#abs:1
																		HBB ---> Hematologic Diseases		Regulation	Sickle cell anemia (SCA or SS homozygous sickle cell disease) is an inherited blood disorder caused by single nucleotide substitution in the ß-globin gene that renders their hemoglobin (HbS) much less soluble than normal hemoglobin (HbA) when deoxygenated.	info:pmid/22214686#abs:1
																		HBB ---> Hematologic Diseases		Regulation	Sickle cell anemia is an inheritable blood disease caused by a single nucleotide mutation in the human ß-globin gene (codon 6 GAG?GTG).	info:pmid/17662889#body:1
																		HBB ---> Hematologic Diseases		Regulation	In 2007, the proof of concept of the therapeutic use of induced pluripotent stem cells was reported for the mouse model of sickle-cell anemia, a genetic blood disorder caused by a defect in the ß-globin gene (Hanna et al., 2007).	info:pmid/23715538#cont:38
																		HBB ---> Hematologic Diseases		Regulation	Sickle cell disease is a hematologic disorder caused by a single nucleotide mutation of the beta-globin gene.	info:doi/10.1016/j.vph.2011.08.191#body:1
																		HBB ---> membrane damage		Regulation	We suggest that these differences in membrane material behavior may reflect the specificity of the membrane damage induced by alpha- and beta-globin chains.	info:pmid/1547347#abs:2	Skeletal system {Organ urn:agi-ncimorgan:C1283922}
																		HBB ---> membrane damage		Regulation	A complete deficiency of the ß globin chain causes the unpaired a chains to aggregate and results in oxidative membrane damage that destroys immature developing erythroblasts within the bone marrow .	info:pmid/18992790#body:46	Bone Marrow {Organ urn:agi-ncimorgan:C0005953}
																		HBB ---> alpha-Thalassemia		Regulation	The common thalassemia species include a-thalassemia and ß-thalassemia, which are respectively caused by the anomaly expression of a-globin gene cluster and the ß-globin gene cluster.	info:pmid/24070774#body:2
																		HBB ---> alpha-Thalassemia		Regulation	Unlike the a-thalassemias, which are predominantly produced by deletions in the a-globin gene cluster, most ß-thalassemias are caused by point mutations or small deletions within the ß-globin gene or its immediate flanking sequences (1).	info:pmid/12560342#body:62
																		HBB ---> alpha-Thalassemia		Regulation	The thalassemia syndromes are inherited disorders because of either decreased production or absence of a- or ß-globin chains of the erythrocyte hemoglobin, which results in a-thalassemia and ß-thalassemia, respectively.	info:pmid/18433706#body:1
																		HBB ---> alpha-Thalassemia		Regulation	Deregulation in production of a- and ß-globin chains could result in various hemoglobinopathies such as a-thalassaemia, ß-thalassaemia, (reduced a- and ß-globin chains respectively), sickle cell disease, HbE thalassaemia and many more.	info:pmid/20466031#body:14
																		HBB ---> alpha-Thalassemia		Regulation	Unbalanced ß-globin chains contribute to the pathology of a-thalassemia because the product of the excess ß-chain, hemoglobin ß4, in addition to being a poor O2 transporter, has detrimental effects on the integrity and survival of the red blood cell (13-15). ß-globin linkage to the modified phenotype in backcrossed 129/C57BL mice was tested by making use of two unambiguously polymorphic genetic m…	info:pmid/10339580#body:120
																		HBB ---> alpha-Thalassemia		Regulation	This approach has been used for the detection of large deletions of the a- and ß-globin genes causing a-thalassemia, hereditary persistence of fetal hemoglobin and dß-thalassemia .	info:doi/10.1016/j.ymgme.2003.08.014#body:89
																		HBA1 ---> microcytosis		Regulation	A new alpha-globin mutation causing persistent mild hypochromic microcytosis and erythrocytosis is described.	info:pmid/15658192#abs:1
																		HBA1 ---> microcytosis		Regulation	The lack of 1 or 2 of the 4 a globin genes caused higher hemoglobin levels with less reticulocytes and a marked microcytosis.	info:pmid/20833087#body:42
																		HBA1 ---> microcytosis		Regulation	A three-gene deletion of a-globin produces a moderately severe chronic hemolytic anemia characterized by multiple hemoglobin H-containing cells, hypochromia, microcytosis, and a typical HPLC pattern (Fig. 1d[Up] ).	info:pmid/10926923#body:211	Fetus {Organ urn:agi-ncimorgan:C1305737}
																		HBA1 ---> Thalassemia		Regulation	This finding highlights a wide variety of molecular pathology of the alpha-globin genes underlying alpha-alphaO-thalassemia syndrome in Southeast Asia.	info:pmid/16116675#abs:4
																		HBA1 ---> Thalassemia		Regulation	Definitive characterisation of the alpha-thalassaemia defect required DNA mapping which demonstrated the British alpha zero-thalassaemia deletion involving both alpha globin genes. alpha zero-thalassaemia should no longer be considered a disorder affecting individuals of Mediterranean or Asian backgrounds.	info:pmid/2739965#abs:5
																		HBA1 ---> Thalassemia		Regulation	A rare case of thalassaemia-intermedia involving a non-deletion alpha thalassemia point mutation in the alpha1-globin gene CD59 (GGC --> GAC) and a deletion alpha+ (-alpha(3.7)) thalassaemia in which use of high performance liquid chromatography C-gram Hb subtype profile and DNA molecular analysis helped establish the diagnosis.	info:pmid/20954559#abs:1
																		HBA1 ---> Thalassemia		Regulation	Deletions of two copies of a-globin, whether in cis (--/aa) or in trans (-a/-a) cause thalassemia, a mild form of anemia.	info:pmid/22483647#body:139
																		HBA1 ---> Thalassemia		Regulation	People of Asian ancestry often have two a-globin genes deleted on the same chromosome 16, which results in mild thalassaemia.	info:pmid/19648957#body:38
																		HBA1 ---> Thalassemia		Regulation	Our system identified deletions by detecting the copy number of a2- and a1-globin genes because thalassemia deletions involve either a2- or a1-globin genes or both.	info:pmid/23810501#body:45
																		HBA1 ---> Thalassemia		Regulation	A novel (epsilongammadeltabeta)(o)-thalassemia deletion associated with an alpha globin gene triplication leading to a severe transfusion dependent fetal thalassemic syndrome.	info:pmid/19286882#title:1	Fetus {Organ urn:agi-ncimorgan:C1305737}
																		HBA1 ---> Thalassemia		Regulation	The DNA sequence analysis of the orangutan alpha-globin-type gene bears on these hypotheses. hypothesis is that frequent unequal crossing-over occurring at closely juxtaposed alpha-globin loci would lead to thalassemia.	info:pmid/16172024#body:147
																		HBA1 ---> Thalassemia		Regulation	People with three a-globin genes (-a/aa) are silent carriers, those with two a-globin genes (-/aa or -a/-a) are moderate a-thalassemic, and those with a single a-globin gene (-/-a) have severe hemoglobin H disease.	info:pmid/22617799#body:7
																		HBA1 ---> Thalassemia		Regulation	We describe for the first time another form of these complex thalassemia syndromes caused by interaction of Hb Lepore (a hybrid dß Hb), Hb E, and a deletion of three a-globin genes, leading to the Hb Lepore EF Bart's disease found in a 3-year-old Thai girl.	info:pmid/21302111#cont:12
																		HBA1 ---> Thalassemia		Regulation	Co-inheritance of a-globin mutations in ß-thalassemia Given that excess production of a-globin leads to widespread detrimental effects in ß-thalassemia, it logically follows that reduction of a-globin synthesis improves the ß-thalassemic phenotype.	info:pmid/18768527#body:145
																		HBA1 ---> Thalassemia		Regulation	... of a-thalassemia in ß-thlassemia/hemoglobin concentration E is associated with milder clinical symptom whereas co-inheritance of triplicated a-globin gene leads to more severe anemia.25-27 Similarly, co-inheritance of a-thalassemia in ß-thalassemic mice was also found to ameliorate the thalassemic phenotype, as the reduction of a-globin expression yielded more balanced globin chains.28 Moreov…	info:pmid/19608680#body:171	Bone Marrow {Organ urn:agi-ncimorgan:C0005953}
																		HBA1 ---> Thalassemia		Regulation	Deletions of two copies of a-globin, whether in cis (--/aa) or in trans (-a/-a) cause thalassemia, a mild form of anemia.	info:doi/10.1016/j.tig.2012.03.002#body:139
																		HBA1 ---> Thalassemia		Regulation	It has been demonstrated that introduction of a human alpha-globin transgene can ameliorate the severity of the disorder in a mouse thalassemia model, providing hope for gene therapy of this disorder.	info:doi/10.1016/S0889-8545(05)70296-5#body:193
																		HBA1 ---> Thalassemia		Regulation	To simplify this analysis, a 0-thalassemia caused by a double a-globin gene deletion and a compound heterozygous a +-thalassemia caused by a single gene deletion was classified as the 2 a-globin gene defect.	info:doi/10.1016/j.bcmd.2011.09.008#body:24
																		HBA1 ---> hemolysis		Regulation	This deficit of ß-globin chains leads to precipitation of excess a-globin chains resulting in the formation of inclusion bodies, which contribute to hemolysis of red blood cells.	info:pmid/24044606#cont:53
																		HBA1 ---> hemolysis		Regulation	The excess a-globin precipitates in the cells and on membranes and leads to ineffective erythropoiesis in nucleated red cells in the bone marrow and red cell hemolysis in circulating blood cells.	info:pmid/17607349#body:50	Bone Marrow {Organ urn:agi-ncimorgan:C0005953}
																		HBA1 ---> hemolysis		Regulation	Most of this clinical variability depends on the ß-globin genotype but other important genetic modifiers have also been identified: a relative excess of a-globin chains increases the a/ß imbalance and the hemolysis while a persistence of HbF synthesis partially compensates for the lack of HbA and leads to a milder disease progression .	info:pmid/20472475#body:6
																		HBA1 ---> Anemia		Regulation	Some a-globin genotypes leading to Hb H disease may cause severe anemia and dependence on regular blood transfusions.	info:pmid/21250880#abs:2
																		HBA1 ---> Anemia		Regulation	However, rapid cellular apoptosis from alpha globin chain precipitation, and relatively low levels of endogenous erythropoietin in some beta(+) thalassemia patients contribute to the anemia in beta thalassemia syndromes.	info:pmid/16304357#abs:3	Fetus {Organ urn:agi-ncimorgan:C1305737}
																		HBA1 ---> Anemia		Regulation	On the other hand, hemoglobin H disease, a condition with mild to moderate anemia caused by defects of three a-globin genes leaving only one intact gene, is usually not searched for.	info:pmid/20299254#body:4
																		HBA1 ---> Anemia		Regulation	One of the many clinical features of ATR-X patients, who are known to carry mutations in ATRX, an X-linked gene of the SWI/SNF family, is a form of anaemia caused by reduced a-globin expression37.	info:pmid/24076189#body:60
																		HBA1 ---> Anemia		Regulation	In humans, several naturally occurring a-globin missense mutations and AHSP variants appear to cause anemia by inhibiting the ability of a-globin to interact with AHSP (13–17).	info:pmid/22287545#cont:36
																		HBA1 ---> Anemia		Regulation	Whereas deficient alpha-globin expression causes critical prenatal anemia and fetal hydrops, deficient beta-globin expression is associated with relatively mild or even silent clinical outcomes at birth with disease manifestations delayed until infancy.	info:pmid/21157349#cont:22
																		HBA1 ---> Anemia		Regulation	... a-globin can also convert the normally clinically silent phenotype of heterozygous ß-thalassemia to a clinically significant anemia.55,80-85 In extreme cases where homozygous triplicated or quadruplicated a-globin are present, a relatively severe transfusion-dependent phenotype can emerge.80 Hence, alterations in a-globin synthesis have considerable effect on ß-thalassemic phenotypes; increas…	info:pmid/18768527#body:151
																		HBA1 ---> Anemia		Regulation	Inducing expression of fetal globin (HBG) gene expression to 60% to 70% of alpha globin synthesis produces a ß-thalassemia trait phenotype, and reduces anemia.	info:doi/10.1016/S0889-8588(14)00009-4#body:26	Fetus {Organ urn:agi-ncimorgan:C1305737}
																		HBA1 --+> membrane damage		Regulation	Cytotoxic precipitation of free a-globin monomers and its production of reactive oxygen species cause red cell membrane damage that leads to anemia and eventually ineffective erythropoiesis in ß-thalassemia.	info:pmid/21142933#abs:1
																		HBA1 --+> membrane damage		Regulation	Similarly, excess of unbound alpha globin chains induce membrane damage in mature thalassaemic red cells leading to haemolysis .	info:pmid/24502199#cont:14
																		HBA1 --+> membrane damage		Regulation	The resulting imbalance between a and ß chains leads to precipitation of a-globin chains on the membrane, which induces membrane damage and a shortening of erythrocyte life span .	info:pmid/20488244#body:7
																		HBA1 --+> membrane damage		Regulation	The excess a-globin chains aggregate to form toxic insoluble precipitates known as inclusion bodies in red blood cells and their precursors, resulting in membrane damage and premature cell death.	info:pmid/17493845#body:46
																		HBA1 --+> membrane damage		Regulation	The pathophysiological features observed in ß 0-thalassaemia are triggered by increased but ineffective erythroid cell production and are exacerbated by hemolysis that occurs as a result of the precipitation of insoluble alpha globin chains which induce membrane damage in the already reduced circulating erythrocytes .	info:pmid/21783389#body:2
																		HBB ---> hemolysis		Regulation	These results confirm the notion that the higher ratio of an unstable variant beta-globin chain in erythrocytes triggers the pathological precipitation and induces hemolysis in abnormal hemoglobinopathies.	info:pmid/12127975#abs:9
																		HBB ---> hemolysis		Regulation	In this case the residual synthesis of ß-globin chains can reduce the degree of hemolysis and thus the severity of the disease.	info:pmid/24065537#cont:214
																		HBB ---> hemolysis		Regulation	ß-globin chains, which leads to decreased life span of red cells, increased haemolysis and ineffective erythropoiesis.	info:pmid/22327645#cont:152
																		HBB ---> hemolysis		Regulation	Sickle cell disease is an autosomal recessive disorder due to a mutation in the ß-globin gene of hemoglobin that causes red blood cell sickling, vaso-occlusion, and hemolysis.	info:pmid/21940843#cont:16
																		HBB ---> hemolysis		Regulation	Mutational autosomal recessive defects in the ß-globin chain (chromosome 11, Online Mendelian Inheritance in Man #141900) lead to anemia, ineffective erythropoiesis, and increased hemolysis.	info:pmid/24314836#body:2
																		HBB ---> hemolysis		Regulation	On follow-up one month later, the patient was asymptomatic with complete resolution of her right sided weakness and normal physical and neurological examinations. ß-Thalassemias are hereditary disorders characterized by decreased to absent ß-globin chains and an a/ß-globin chain imbalance leading to anemia, hemolysis and ineffective erythropoeisis.	info:pmid/23735661#body:31
																		HBA1 ---> Hemoglobinopathies		Regulation	The term alpha thalassemia refers to inherited disorders of hemoglobin caused by reduced or absent synthesis of alpha globin chains.	info:pmid/21779123#abs:1
																		HBA1 ---> Hemoglobinopathies		Regulation	The knowledge of the spectrum of a-globin variants present in the Iranian population is essential for the molecular diagnosis and prevention of hemoglobinopathies.	info:pmid/22924376#abs:8
																		HBA1 ---> Hemoglobinopathies		Regulation	The heritable haemoglobinopathy alpha(+)-thalassaemia is caused by the reduced synthesis of alpha-globin chains that form part of normal adult haemoglobin .	info:pmid/18351796#abs:1
																		HBA1 ---> Hematologic Diseases		Regulation	alpha-thalassaemia is an inherited blood disorder caused by a decrease in the synthesis of alpha-globin due to mutations in one or both of the alpha-globin genes located on human chromosome 16.	info:pmid/15359601#abs:1
																		HBA1 ---> Hematologic Diseases		Regulation	By contrast, a promoter-creating mutation in between the a-globin genes and their cognate enhancers causes the blood disorder a-thalassemia, presumably by re-allocating the enhancer away from a-globin genes62.	info:pmid/24153303#cont:182	Digit {Organ urn:agi-ncimorgan:C0582802}
																		HBB ---> Anemia, Hypochromic		Regulation	Deletion of the murine beta-major globin gene on chromosome 7 causes a severe, hypochromic anemia in homozygous mice.	info:pmid/8298142#abs:1
																		HBA1 ---> thalassemia intermedia		Regulation	Co-inheritance of alpha-globin defects and mild beta-globin mutations are second and third causes of thalassemia intermedia phenotypes respectively.	info:pmid/18932071#abs:14
																		HBA1 ---> thalassemia intermedia		Regulation	[Thalassemia intermedia caused by interaction of IVS-1 1(G--A) mutation in the beta-globin gene and heterozygotic triplication in the alpha-globin gene].	info:pmid/9586437#title:1
																		HBA1 ---> Thalassemia Major		Regulation	Excess alpha-globin chains play a major role in the pathophysiology of homozygous beta-thalassaemia.	info:pmid/8943886#abs:1
																		HBA1 ---> Anemia, Hemolytic		Regulation	Consequently, the excessive free alpha-globin chains precipitate to the erythrocyte membrane, resulting in hemolytic anemia.	info:pmid/17716993#abs:2
																		HBA1 ---> Anemia, Hemolytic		Regulation	Compound heterozygosity for two alpha-globin gene defects, Hb Taybe (alpha 1; 38 or 39 minus Thr) and a poly A mutation (alpha 2; AATAAA-->AATAAG), results in a severe hemolytic anemia.	info:pmid/7942784#title:1
																		HBB ---> thalassemia intermedia		Regulation	Co-inheritance of alpha-globin defects and mild beta-globin mutations are second and third causes of thalassemia intermedia phenotypes respectively.	info:pmid/18932071#abs:14
																		HBB ---> thalassemia intermedia		Regulation	[Thalassemia intermedia caused by interaction of IVS-1 1(G--A) mutation in the beta-globin gene and heterozygotic triplication in the alpha-globin gene].	info:pmid/9586437#title:1
																		HBB ---> thalassemia intermedia		Regulation	Compound heterozygosity for two new mutations in the beta-globin gene [codon 9 (+TA) and polyadenylation site (AATAAA-->AAAAAA)] leads to thalassemia intermedia in a Tunisian patient.	info:pmid/15481893#title:1
																		HBA1 ---> Anemia, Hypochromic		Regulation	Alpha-thalassemia is an inherited hemoglobin disorder characterized by a microcytic hypochromic anemia caused by a quantitative reduction of the alpha-globin chain.	info:pmid/20682466#abs:1

## Sheet: Medulla oblongata
Entity									Relation									Reference
Name	Type	Description	Connectivity	Local Connectivity	Indegree	Outdegree	Owner		Relation	Type	Sentence	TextRef	Connectivity	# of References	Owner	Organ		Relation	Status	Type	Sentence	TextRef	Organ	# of References
MAP4	Protein	microtubule-associated protein 4	104	2	0	2			PCP2 ---> Nerve Degeneration	Regulation	Conversely, expression of PrP ?32-134 using the Purkinje cell-specific L7 promoter causes Purkinje cell degeneration.	info:pmid/17569776#body:159	2	1				PCP2 ---> Nerve Degeneration		Regulation	Conversely, expression of PrP ?32-134 using the Purkinje cell-specific L7 promoter causes Purkinje cell degeneration.	info:pmid/17569776#body:159
ATPIF1	Protein	ATPase inhibitory factor 1	32	1	0	1			PVALB ---> Epilepsy, Temporal Lobe	Regulation	It is perhaps not surprising, therefore, that a functional loss of the inhibitory component of this reciprocal pyramidal neuron-parvalbumin circuitry in the basolateral amygdalar nucleus is thought to contribute to the development of pathological states such as temporal lobe epilepsy , and anxiety or panic disorder resulting from repeated traumatic life events .	info:pmid/15713274#body:126	2	1				PVALB ---> Epilepsy, Temporal Lobe		Regulation	It is perhaps not surprising, therefore, that a functional loss of the inhibitory component of this reciprocal pyramidal neuron-parvalbumin circuitry in the basolateral amygdalar nucleus is thought to contribute to the development of pathological states such as temporal lobe epilepsy , and anxiety or panic disorder resulting from repeated traumatic life events .	info:pmid/15713274#body:126
S100B	Protein	S100 calcium binding protein B	805	8	0	8			PCP2 ---> Spinocerebellar Ataxia Type 1	Regulation	Mice containing 82 cytosine-adenine-guanine repeats of mutated human spinocerebellar ataxia1 driven by the Purkinje-cell specific Pcp2/L7 promoter have been generated ( ).	info:pmid/16499884#body:400	2	1				PCP2 ---> Spinocerebellar Ataxia Type 1		Regulation	Mice containing 82 cytosine-adenine-guanine repeats of mutated human spinocerebellar ataxia1 driven by the Purkinje-cell specific Pcp2/L7 promoter have been generated ( ).	info:pmid/16499884#body:400
PCP2	Protein	Purkinje cell protein 2	42	2	0	2			PVALB --+> Nerve Degeneration	Regulation	Additionally, ectopical expression of Parvalbumin in neurons not only increased ibotenic acid-induced neurodegeneration, but also affected the microenvironment evidenced by the larger extent of astrocytic reaction.	info:pmid/14980812#body:146	2	1				PVALB --+> Nerve Degeneration		Regulation	Additionally, ectopical expression of Parvalbumin in neurons not only increased ibotenic acid-induced neurodegeneration, but also affected the microenvironment evidenced by the larger extent of astrocytic reaction.	info:pmid/14980812#body:146
PVALB	Protein	parvalbumin	412	6	0	6			S100B ---> memory consolidation	Regulation	As the animal matures, S-100ß continues to play a role in neuronal plasticity and dendritic maintenance and memory consolidation ., The facilitatory effect of exogenous S100B on memory only for an avoidance response strongly suggests that endogenous S100B is involved in memory consolidation, since infusions were given post-training and acquisition was not affected.	info:pmid/11750793#body:72, info:pmid/11134682#body:53	2	2		Cerebral cortex {Organ urn:agi-ncimorgan:C0007776}, Hippocampus {Organ urn:agi-ncimorgan:C0019564}		S100B ---> memory consolidation		Regulation	As the animal matures, S-100ß continues to play a role in neuronal plasticity and dendritic maintenance and memory consolidation .	info:pmid/11750793#body:72	Cerebral cortex {Organ urn:agi-ncimorgan:C0007776}
SPG11	Protein	spastic paraplegia 11 (autosomal recessive)	24	3	0	3			S100B ---> Spinocerebellar Ataxia Type 1	Regulation	S100B, a glial-secreted protein, is believed to play a major role in neurodegeneration in Alzheimer's disease, Down syndrome, traumatic brain injury, and spinocerebellar ataxia type 1 ., Taken together, our results suggest that glial S100B may augment degenerative changes in spinocerebellar ataxia-1 PCs by modulating mutant ataxin-1 toxicity/solubility through an unknown signaling pathway., Inter…	info:pmid/21958864#abs:1, info:pmid/21384195#abs:13, info:pmid/21571367#body:183	2	3		Cerebellum {Organ urn:agi-ncimorgan:C1268981}		S100B ---> memory consolidation		Regulation	The facilitatory effect of exogenous S100B on memory only for an avoidance response strongly suggests that endogenous S100B is involved in memory consolidation, since infusions were given post-training and acquisition was not affected.	info:pmid/11134682#body:53	Hippocampus {Organ urn:agi-ncimorgan:C0019564}
K+ channel	Functional Class		1998	2	2	0			S100B ---> Amyotrophic Lateral Sclerosis	Regulation	... in limb muscles but not in extraocular muscles with Amyotrophic lateral sclerosis; (ii) synaptophysin decreased significantly at neuromuscular junctions of Amyotrophic lateral sclerosis limb muscles but not of extraocular muscles; (iii) S100B declined significantly in both limb and extraocular muscles of Amyotrophic lateral sclerosis donors, in nerves as well as at neuromuscular junctions; (i…	info:pmid/23468993#cont:400, info:doi/10.1016/S0304-3940(98)01001-5#body:8	2	2		Limb {Organ urn:agi-ncimorgan:C0015385}, Spinal Cord {Organ urn:agi-ncimorgan:CL366046}		S100B ---> Spinocerebellar Ataxia Type 1		Regulation	S100B, a glial-secreted protein, is believed to play a major role in neurodegeneration in Alzheimer's disease, Down syndrome, traumatic brain injury, and spinocerebellar ataxia type 1 .	info:pmid/21958864#abs:1
Nerve Degeneration	Disease		1309	3	3	0			S100B ---| Nerve Degeneration	Regulation	To combat S100B-mediated neurodegeneration, we have designed a selective thermally responsive S100B inhibitory peptide, Synb1-ELP-TRTK., Because of the close connection of S100B to ACTH and glutamate secretion that both are involved in neurodegeneration and symptoms of alcoholism the relationship of S100B and homocysteine to acute withdrawal variables has been examined., The design and delivery o…	info:pmid/21958864#abs:5, info:pmid/20593192#abs:3, info:pmid/22574984#cont:1043, info:pmid/20170712#body:118, info:pmid/20508809#title:1, info:pmid/24211224#body:80, info:pmid/10395934#body:312, info:pmid/20099023#cont:33	2	8		Brain {Organ urn:agi-ncimorgan:C1269537}, sciatic nerve {Organ urn:agi-ncimorgan:C0036394}		S100B ---> Spinocerebellar Ataxia Type 1		Regulation	Taken together, our results suggest that glial S100B may augment degenerative changes in spinocerebellar ataxia-1 PCs by modulating mutant ataxin-1 toxicity/solubility through an unknown signaling pathway.	info:pmid/21384195#abs:13	Cerebellum {Organ urn:agi-ncimorgan:C1268981}
Amyotrophic Lateral Sclerosis	Disease		392	3	3	0			MAP4 ---> axon cargo transport	Regulation	It is worth mentioning that not only tau but also MAP4 overexpression or Microtubule-associated protein1 deletions affect the motility of KIF5 (decreased run length and increased pausing and stops), causing defects in axonal transport and even learning deficits in Drosophila ( ).	info:doi/10.1016/j.nbd.2011.04.023#body:152	2	1				S100B ---> Spinocerebellar Ataxia Type 1		Regulation	Interestingly, S100B interacts and activates IMPase in spinocerebellar ataxia-1 Purkinje cells and this complex co-localizes at autophagic vacuoles .	info:pmid/21571367#body:183
axon cargo transport	Cell Process		338	2	2	0			S100B ---> oligodendrocyte differentiation	Regulation	The S100B-dependent delay in the timing of oligodendrocyte differentiation has been revealed under stress situations, such as cell culture or demyelinating insult., In S100B-null mice, oligodendrocyte maturation is delayed, supporting the conclusion that S100B promotes oligodendrocyte differentiation.	info:pmid/15555923#body:166, info:pmid/21722095#cont:240	2	2				S100B ---> Amyotrophic Lateral Sclerosis		Regulation	... in limb muscles but not in extraocular muscles with Amyotrophic lateral sclerosis; (ii) synaptophysin decreased significantly at neuromuscular junctions of Amyotrophic lateral sclerosis limb muscles but not of extraocular muscles; (iii) S100B declined significantly in both limb and extraocular muscles of Amyotrophic lateral sclerosis donors, in nerves as well as at neuromuscular junctions; (i…	info:pmid/23468993#cont:400	Limb {Organ urn:agi-ncimorgan:C0015385}
Cognition Disorders	Disease		334	2	2	0			PVALB ---> Amyotrophic Lateral Sclerosis	Regulation	Calbindin-D28K and/or parvalbumin appear to influence the selective vulnerability of motoneurons in amyotrophic lateral sclerosis ., Parvalbumin is involved in the autoimmune disease amyotrophic lateral sclerosis ., Recent reports have indicated that parvalbumin is involved in the autoimmune disease amyotrophic lateral sclerosis ., Calbindin-D28K and/or parvalbumin appear to influence the selecti…	info:pmid/8692898#abs:1, info:pmid/21624472#body:7, info:pmid/21195772#body:7, info:pmid/23570271#cont:95, info:pmid/11701753#title:1	2	5				S100B ---> Amyotrophic Lateral Sclerosis		Regulation	These considerations suggest that S-100 ß may be also involved in the pathology of amyotrophic lateral sclerosis , a human neurodegenerative disease characterized by motor neuron loss and prominent astrogliosis in the spinal cord .	info:doi/10.1016/S0304-3940(98)01001-5#body:8	Spinal Cord {Organ urn:agi-ncimorgan:CL366046}
Nervous System Diseases	Disease		628	2	2	0			SPG11 ---> axon cargo transport	Regulation	Given the distribution of spatacsin relative to microtubules and vesicles, it is tempting to speculate that spatacsin plays a role in axonal transport.	info:pmid/21545838#body:109	2	1				S100B ---| Nerve Degeneration		Regulation	To combat S100B-mediated neurodegeneration, we have designed a selective thermally responsive S100B inhibitory peptide, Synb1-ELP-TRTK.	info:pmid/21958864#abs:5
oligodendrocyte differentiation	Cell Process		309	2	2	0			S100B ---> Cognition Disorders	Regulation	Hence, in the present study, positive feedback loops among RAGE, HMGB1, S100B, and interleukin-1ß could propagate inflammation in the hippocampus and contribute to the cognitive decline.	info:pmid/23899512#body:122	2	1		Hippocampus {Organ urn:agi-ncimorgan:C0019564}		S100B ---| Nerve Degeneration		Regulation	Because of the close connection of S100B to ACTH and glutamate secretion that both are involved in neurodegeneration and symptoms of alcoholism the relationship of S100B and homocysteine to acute withdrawal variables has been examined.	info:pmid/20593192#abs:3
memory consolidation	Cell Process		364	2	2	0			PVALB ---> Cognition Disorders	Regulation	Compromised parvalbumin circuits, commonly seen in schizophrenia or autism spectrum disorders (see ), may then contribute mistimed critical period trajectories or imprecise memory retrieval in these cognitive disorders.	info:pmid/24439367#body:44	2	1		choroid plexus {Organ urn:agi-ncimorgan:C0008524}		S100B ---| Nerve Degeneration		Regulation	The design and delivery of a thermally responsive peptide to inhibit S100B-mediated neurodegeneration.	info:pmid/22574984#cont:1043	Brain {Organ urn:agi-ncimorgan:C1269537}
Spinocerebellar Ataxia Type 1	Disease		38	2	2	0			PVALB ---> K+ channel	Regulation	Parvalbumin modulates the activity of calcium-dependent K + channels and sequesters intracellular calcium , thus protecting neurons from hyperexcitability., Indeed, various potassium channels have been shown to be developmentally regulated in different cell types like cortical parvalbumin neurons (Okaty et al., 2009)., Parvalbumin has been suggested to protect neurons from hyperexcitability by mo…	info:pmid/15722185#body:2, info:pmid/22586380#cont:309, info:pmid/20056265#body:17	2	3		Cerebral cortex {Organ urn:agi-ncimorgan:C0007776}		S100B ---| Nerve Degeneration		Regulation	These studies suggest that excessive S100ß can induce neurodegeneration through calcium-dependent pathways.	info:pmid/20170712#body:118
Epilepsy, Temporal Lobe	Disease		100	2	2	0			ATPIF1 ---> K+ channel	Regulation	In inside-out patches, ATPi only augmented the K+ channel activity (K0.5 = 32 microM)., We report here that application of the patch-clamp technique to CN-treated mammalian heart cells reveals specific K+ channels which are depressed by intracellular ATP (ATPi) at levels greater than 1 mM., Nucleotides reversibly inhibit the basolateral membrane K+ channel. (A) ATPi reversibly inhibits the basola…	info:pmid/7485567#abs:8, info:pmid/6310409#abs:2, info:pmid/9417141#body:327	2	3		Heart {Organ urn:agi-ncimorgan:C1281570}, Proximal Convoluted Tube {Organ urn:agi-ncimorgan:C1514580}		S100B ---| Nerve Degeneration		Regulation	S100b counteracts neurodegeneration of rat cholinergic neurons in brain slices after oxygen-glucose deprivation.	info:pmid/20508809#title:1	Brain {Organ urn:agi-ncimorgan:C1269537}
									PVALB --+> memory consolidation	Regulation	The low-parvalbumin-network configuration enhanced structural synaptic plasticity, and memory consolidation and retrieval, whereas these were reduced by the high-parvalbumin-network configuration.	info:pmid/24336286#abs:6	2	1				S100B ---| Nerve Degeneration		Regulation	At micromolar concentrations, S100B may be toxic and result in neuronal and glial cell death by apoptosis and, therefore, contribute to neuropathological changes during neurodegeneration and neuroinflammation.	info:pmid/24211224#body:80
									MAP4 --+> oligodendrocyte differentiation	Regulation	Nevertheless, like MAP1B, the expression of MAP4 increases during oligodendrocyte differentiation.	info:pmid/8847742#abs:5	2	1				S100B ---| Nerve Degeneration		Regulation	Moreover, S100ß prevents motor neuron degeneration in newborn rats after sciatic nerve section and local administration of S100ß stimulates regeneration of injured rat sciatic nerve , in vivo.	info:pmid/10395934#body:312	sciatic nerve {Organ urn:agi-ncimorgan:C0036394}
									S100B ---> Nervous System Diseases	Regulation	Protein S100B has been shown to increase in serum and cerebrospinal fluid in various neurological diseases., Pharmacological inhibition of S100B synthesis mitigates hallmark pathologies of both brain diseases, opening the door for translational approaches to treat these devastating neurological disorders., The impairment of astroglial cell function, including glutamate uptake, glutamine synthetas…	info:pmid/15327232#abs:1, info:pmid/20862385#abs:8, info:pmid/19376166#abs:2	2	3		Cerebrum {Organ urn:agi-ncimorgan:C1280654}		S100B ---| Nerve Degeneration		Regulation	S100ß prevents motor neuron degeneration in newborn rats after sciatic nerve section (Iwasaki et al. 1997) and local administration of S100ß stimulates regeneration of injured rat sciatic nerve in vivo (Haglid et al. 1997).	info:pmid/20099023#cont:33	sciatic nerve {Organ urn:agi-ncimorgan:C0036394}
									SPG11 ---> Nervous System Diseases	Regulation	Autosomal recessive hereditary spastic paraplegia with thin corpus callosum and cognitive decline is a complex neurological disorder caused by mutations in the SPG11 gene in most cases.	info:pmid/21625935#abs:2	2	1		Corpus Callosum {Organ urn:agi-ncimorgan:C0010090}		MAP4 ---> axon cargo transport		Regulation	It is worth mentioning that not only tau but also MAP4 overexpression or Microtubule-associated protein1 deletions affect the motility of KIF5 (decreased run length and increased pausing and stops), causing defects in axonal transport and even learning deficits in Drosophila ( ).	info:doi/10.1016/j.nbd.2011.04.023#body:152
									S100B ---> Epilepsy, Temporal Lobe	Regulation	The S100B was viewed as an astrocyte marker and experimental studies indicated that S100B might be involved in the pathophysiology of temporal lobe epilepsy.	info:pmid/20727940#abs:2	2	1				S100B ---> oligodendrocyte differentiation		Regulation	The S100B-dependent delay in the timing of oligodendrocyte differentiation has been revealed under stress situations, such as cell culture or demyelinating insult.	info:pmid/15555923#body:166
									SPG11 ---> Amyotrophic Lateral Sclerosis	Regulation	SPATACSIN mutations cause autosomal recessive juvenile amyotrophic lateral sclerosis.	info:pmid/20110243#title:1	2	1				S100B ---> oligodendrocyte differentiation		Regulation	In S100B-null mice, oligodendrocyte maturation is delayed, supporting the conclusion that S100B promotes oligodendrocyte differentiation.	info:pmid/21722095#cont:240
																		PVALB ---> Amyotrophic Lateral Sclerosis		Regulation	Calbindin-D28K and/or parvalbumin appear to influence the selective vulnerability of motoneurons in amyotrophic lateral sclerosis .	info:pmid/8692898#abs:1
																		PVALB ---> Amyotrophic Lateral Sclerosis		Regulation	Parvalbumin is involved in the autoimmune disease amyotrophic lateral sclerosis .	info:pmid/21624472#body:7
																		PVALB ---> Amyotrophic Lateral Sclerosis		Regulation	Recent reports have indicated that parvalbumin is involved in the autoimmune disease amyotrophic lateral sclerosis .	info:pmid/21195772#body:7
																		PVALB ---> Amyotrophic Lateral Sclerosis		Regulation	Calbindin-D28K and/or parvalbumin appear to influence the selective vulnerability of motor neurons in Amyotrophic lateral sclerosis.	info:pmid/23570271#cont:95
																		PVALB ---> Amyotrophic Lateral Sclerosis		Regulation	Parvalbumin overexpression alters immune-mediated increases in intracellular calcium, and delays disease onset in a transgenic model of familial amyotrophic lateral sclerosis.	info:pmid/11701753#title:1
																		SPG11 ---> axon cargo transport		Regulation	Given the distribution of spatacsin relative to microtubules and vesicles, it is tempting to speculate that spatacsin plays a role in axonal transport.	info:pmid/21545838#body:109
																		S100B ---> Cognition Disorders		Regulation	Hence, in the present study, positive feedback loops among RAGE, HMGB1, S100B, and interleukin-1ß could propagate inflammation in the hippocampus and contribute to the cognitive decline.	info:pmid/23899512#body:122	Hippocampus {Organ urn:agi-ncimorgan:C0019564}
																		PVALB ---> Cognition Disorders		Regulation	Compromised parvalbumin circuits, commonly seen in schizophrenia or autism spectrum disorders (see ), may then contribute mistimed critical period trajectories or imprecise memory retrieval in these cognitive disorders.	info:pmid/24439367#body:44	choroid plexus {Organ urn:agi-ncimorgan:C0008524}
																		PVALB ---> K+ channel		Regulation	Parvalbumin modulates the activity of calcium-dependent K + channels and sequesters intracellular calcium , thus protecting neurons from hyperexcitability.	info:pmid/15722185#body:2
																		PVALB ---> K+ channel		Regulation	Indeed, various potassium channels have been shown to be developmentally regulated in different cell types like cortical parvalbumin neurons (Okaty et al., 2009).	info:pmid/22586380#cont:309	Cerebral cortex {Organ urn:agi-ncimorgan:C0007776}
																		PVALB ---> K+ channel		Regulation	Parvalbumin has been suggested to protect neurons from hyperexcitability by modulating the activity of calcium-dependent K + channels and by sequestering intracellular calcium.	info:pmid/20056265#body:17
																		ATPIF1 ---> K+ channel		Regulation	In inside-out patches, ATPi only augmented the K+ channel activity (K0.5 = 32 microM).	info:pmid/7485567#abs:8
																		ATPIF1 ---> K+ channel		Regulation	We report here that application of the patch-clamp technique to CN-treated mammalian heart cells reveals specific K+ channels which are depressed by intracellular ATP (ATPi) at levels greater than 1 mM.	info:pmid/6310409#abs:2	Heart {Organ urn:agi-ncimorgan:C1281570}
																		ATPIF1 ---> K+ channel		Regulation	Nucleotides reversibly inhibit the basolateral membrane K+ channel. (A) ATPi reversibly inhibits the basolateral membrane K+ channel in inside-out patches.	info:pmid/9417141#body:327	Proximal Convoluted Tube {Organ urn:agi-ncimorgan:C1514580}
																		PVALB --+> memory consolidation		Regulation	The low-parvalbumin-network configuration enhanced structural synaptic plasticity, and memory consolidation and retrieval, whereas these were reduced by the high-parvalbumin-network configuration.	info:pmid/24336286#abs:6
																		MAP4 --+> oligodendrocyte differentiation		Regulation	Nevertheless, like MAP1B, the expression of MAP4 increases during oligodendrocyte differentiation.	info:pmid/8847742#abs:5
																		S100B ---> Nervous System Diseases		Regulation	Protein S100B has been shown to increase in serum and cerebrospinal fluid in various neurological diseases.	info:pmid/15327232#abs:1
																		S100B ---> Nervous System Diseases		Regulation	Pharmacological inhibition of S100B synthesis mitigates hallmark pathologies of both brain diseases, opening the door for translational approaches to treat these devastating neurological disorders.	info:pmid/20862385#abs:8	Cerebrum {Organ urn:agi-ncimorgan:C1280654}
																		S100B ---> Nervous System Diseases		Regulation	The impairment of astroglial cell function, including glutamate uptake, glutamine synthetase activity and S100B secretion, may contribute to the progression of neurological disorders.	info:pmid/19376166#abs:2
																		SPG11 ---> Nervous System Diseases		Regulation	Autosomal recessive hereditary spastic paraplegia with thin corpus callosum and cognitive decline is a complex neurological disorder caused by mutations in the SPG11 gene in most cases.	info:pmid/21625935#abs:2	Corpus Callosum {Organ urn:agi-ncimorgan:C0010090}
																		S100B ---> Epilepsy, Temporal Lobe		Regulation	The S100B was viewed as an astrocyte marker and experimental studies indicated that S100B might be involved in the pathophysiology of temporal lobe epilepsy.	info:pmid/20727940#abs:2
																		SPG11 ---> Amyotrophic Lateral Sclerosis		Regulation	SPATACSIN mutations cause autosomal recessive juvenile amyotrophic lateral sclerosis.	info:pmid/20110243#title:1
