# Supplementary material for: Spatially-Resolved Top-down Proteomics Bridged to MALDI MS Imaging Reveals the Molecular Physiome of Brain Regions
Source: Mol Cell Proteomics. 2017 Nov 9;17(2):357–72. doi: 10.1074/mcp.M116.065755 (PMC5795397; doi:10.1074/mcp.M116.065755)
Supplement: Supplemental Data [file 10.1074_M116.065755_mcp.M116.065755-6.xlsx]

## Sheet: Common CC vs MO
Entity									Relation									Reference
Name	Type	Description	Connectivity	Local Connectivity	Indegree	Outdegree	Owner		Relation	Type	Sentence	TextRef	Connectivity	# of References	Owner	Organ		Relation	Status	Type	Sentence	TextRef	Organ	# of References
ATP5H	Protein	ATP synthase, H+ transporting, mitochondrial Fo complex, subunit d	30	1	0	1			HBB ---| life span	Regulation	ß-globin chains, which leads to decreased life span of red cells, increased haemolysis and ineffective erythropoiesis., To overcome the challenge posed by the safe acquisition, transport, and storage of Fe, specialized mechanisms and molecules have evolved to meet cellular and organismal iron requirements. ß-Thalassemia, caused by decreased or absent synthesis of ß-globin which causes ineffective…	info:pmid/22327645#cont:152, info:doi/10.1016/j.abb.2003.09.044#body:5	2	2				HBB ---| life span		Regulation	ß-globin chains, which leads to decreased life span of red cells, increased haemolysis and ineffective erythropoiesis.	info:pmid/22327645#cont:152
CTBP1	Protein	C-terminal binding protein 1	238	1	0	1			S100B ---| cell damage	Regulation	These results indicate that S100b protein does suppress oxidative cell damage by sequestering copper ions., Currently, the exact mechanism of S100B-mediated Purkinje cell damage in spinocerebellar ataxia type 1 is not clear., S100B protein and Neuron Specific Enolase (NSE) can increase due to brain cell damage and/or increased permeability of the blood-brain-barrier., Elevations in S100beta prote…	info:pmid/9287301#abs:7, info:pmid/21958864#abs:3, info:pmid/19473521#abs:1, info:pmid/20036854#abs:1, info:pmid/9735162#title:1, info:pmid/17964289#body:254, info:pmid/15336958#body:71, info:pmid/21779383#cont:19, info:pmid/15063528#body:42, info:pmid/23856918#cont:197 <more data available...>	2	13		Umbilical Blood {Organ urn:agi-ncimorgan:C1550673}, Brain {Organ urn:agi-ncimorgan:C1269537}, Cerebrum {Organ urn:agi-ncimorgan:C1280654}		HBB ---| life span		Regulation	To overcome the challenge posed by the safe acquisition, transport, and storage of Fe, specialized mechanisms and molecules have evolved to meet cellular and organismal iron requirements. ß-Thalassemia, caused by decreased or absent synthesis of ß-globin which causes ineffective erythropoiesis, reduces the lifespan of erythrocytes.	info:doi/10.1016/j.abb.2003.09.044#body:5
MAP4	Protein	microtubule-associated protein 4	104	1	0	1			CTBP1 ---> life span	Regulation	Here, we report that genetic inactivation of the Caenorhabditis elegans homolog, ctbp-1, results in life span extension, which is suppressed by reintroduction of the ctbp-1 genomic DNA encoding wild-type but not NAD(H)-binding defective CTBP-1 protein., Loss of function of the Caenorhabditis elegans homologue CTBP-1 results in increased longevity and stress resistance ., Worms possessing a mutant…	info:pmid/19164523#abs:3, info:pmid/20371247#body:116, info:pmid/20705609#cont:428	2	3				S100B ---| cell damage		Regulation	These results indicate that S100b protein does suppress oxidative cell damage by sequestering copper ions.	info:pmid/9287301#abs:7
HBB	Protein	hemoglobin, beta	471	2	0	2			S100B --+> life span	Regulation	More precisely, the data suggest that the role of S100B increases across the lifespan.	info:pmid/21144594#body:66	2	1				S100B ---| cell damage		Regulation	Currently, the exact mechanism of S100B-mediated Purkinje cell damage in spinocerebellar ataxia type 1 is not clear.	info:pmid/21958864#abs:3
HBA1	Protein	hemoglobin, alpha 1	189	2	0	2			PVALB --+> life span	Regulation	In vivo, crossbreeding parvalbumin overexpressing mice with mutant human SOD1 overexpressing mice prolonged life span .	info:pmid/17241659#body:174	2	1				S100B ---| cell damage		Regulation	S100B protein and Neuron Specific Enolase (NSE) can increase due to brain cell damage and/or increased permeability of the blood-brain-barrier.	info:pmid/19473521#abs:1
S100B	Protein	S100 calcium binding protein B	805	2	0	2			HBA1 ---> life span	Regulation	We sought to investigate the usefulness of the adeno-associated virus 2 -based vectors to suppress the excess production of the human alpha-globin gene product towards developing a treatment modality for beta-thalassemia since accumulation of free alpha-globin reduces the lifespan of red blood cells in these patients., Excess a-globin aggregates in red cells, resulting in ineffective erythropoies…	info:pmid/8294880#abs:1, info:pmid/20627634#body:2, info:pmid/20488244#body:7, info:pmid/22085723#body:284	2	4				S100B ---| cell damage		Regulation	Elevations in S100beta protein in umbilical cord blood have been proposed as a reproducible marker of fetal stress, leading to cell damage within the central nervous system.	info:pmid/20036854#abs:1	Umbilical Blood {Organ urn:agi-ncimorgan:C1550673}
PVALB	Protein	parvalbumin	412	2	0	2			HBA1 ---| cell damage	Regulation	Without excess a-globin, there is reduced membrane disruption and therefore reduced cellular damage in erythroid progenitor cells and these individuals display milder clinical symptoms .	info:pmid/17493845#body:9	2	1				S100B ---| cell damage		Regulation	Suppression of copper-induced cellular damage by copper sequestration with S100b protein.	info:pmid/9735162#title:1
cell damage	Cell Process		1151	6	6	0			PVALB ---| cell damage	Regulation	For this reason, it is suggested that the calcium-buffering properties of parvalbumin protect the GABAergic neurons from ischemic cell damage.	info:pmid/15970948#body:168	2	1		Hippocampus {Organ urn:agi-ncimorgan:C0019564}		S100B ---| cell damage		Regulation	S100B highly expressed in brain was shown to efficiently sequester Cu 2+ and suppress Cu 2+-induced cell damage .	info:pmid/17964289#body:254	Brain {Organ urn:agi-ncimorgan:C1269537}
life span	Cell Process		1415	5	5	0			HBB ---> cell damage	Regulation	Consequently, ß-globin precipitation increases, contributing to cellular damage.	info:pmid/17607360#body:246	2	1				S100B ---| cell damage		Regulation	Bovine S100B that is highly expressed in the brain can efficiently sequester Cu 2+ and suppress Cu 2+-induced cell damage .	info:pmid/15336958#body:71	Brain {Organ urn:agi-ncimorgan:C1269537}
									MAP4 ---| cell damage	Regulation	Model of MAP4, MTs and DYNLT1 interactions that might prevent hypoxia-induced cell damage.	info:pmid/22164227#cont:277	2	1				S100B ---| cell damage		Regulation	Amyloid-forming proteins such as Aß both accelerate tau hyperphosphorylation and represent a second group of RAGE ligand that could further enhance S100B-mediated cell injury [11].	info:pmid/21779383#cont:19	Brain {Organ urn:agi-ncimorgan:C1269537}
									ATP5H ---> cell damage	Regulation	An excessive protein N-glycosylation of mitochondrial F1-F0-ATP-synthase might lead to cell damage and secretory alterations in pancreatic beta-cells.	info:pmid/15149952#abs:8	2	1				S100B ---| cell damage		Regulation	Treatment of astrocytes with S-100ß or cytokines induces cell injury, presumably via an apoptotic mechanism triggered by nitric oxide ( ).	info:pmid/15063528#body:42
																		S100B ---| cell damage		Regulation	Therefore, an explanation for the S100B increase could be the decrease in cerebral oxygen supply, due to hemorrhage and, therefore, cerebral cell damage.	info:pmid/23856918#cont:197	Cerebrum {Organ urn:agi-ncimorgan:C1280654}
																		S100B ---| cell damage		Regulation	S100ß, an astrocyte produced molecule in brain trauma, suppresses oxidative cell damage and performs neurotrophic and neuroprotective functions (16), matrix metalloproteinases are involved in extracellular matrix remodeling during damaged neuronal tissue recovery (17), and the cell matrix adhesion protein ependymin exhibits cold-induced up-regulation in the brain of two teleost fishes (18).	info:pmid/18753634#body:75	Brain {Organ urn:agi-ncimorgan:C1269537}
																		S100B ---| cell damage		Regulation	Similarly to what has been proposed for manganese superoxide dismutase, JNK/SAPK kinases and NF- ?B, glial upregulation of S-100 ß might represent a protective response of astrocytes to oxidative stress, as S-100 ß is able to suppress the cellular damage induced by prooxidative molecules .	info:doi/10.1016/S0304-3940(98)01001-5#body:60
																		S100B ---| cell damage		Regulation	S100ß at high extracellular concentrations (µM level) by S100ß leakage from injured astrocytes in brain injuries becomes neurotoxic: (1) S100ß damages neurons in cocultures of astrocytes and neurons ; (2) S100ß binds receptor-type Ca 2+-channels and Ca 2+ flows into cells, resulting in cell damage ; (3) S100ß induces expression of iNOS in astrocytes , injuring cells through NO or O 2 - radical pr…	info:doi/10.1016/j.brainres.2004.06.015#body:162
																		CTBP1 ---> life span		Regulation	Here, we report that genetic inactivation of the Caenorhabditis elegans homolog, ctbp-1, results in life span extension, which is suppressed by reintroduction of the ctbp-1 genomic DNA encoding wild-type but not NAD(H)-binding defective CTBP-1 protein.	info:pmid/19164523#abs:3
																		CTBP1 ---> life span		Regulation	Loss of function of the Caenorhabditis elegans homologue CTBP-1 results in increased longevity and stress resistance .	info:pmid/20371247#body:116
																		CTBP1 ---> life span		Regulation	Worms possessing a mutant form of ctbp-1 display an extension of life span, which can be suppressed by the reintroduction of ctbp-1.	info:pmid/20705609#cont:428
																		S100B --+> life span		Regulation	More precisely, the data suggest that the role of S100B increases across the lifespan.	info:pmid/21144594#body:66
																		PVALB --+> life span		Regulation	In vivo, crossbreeding parvalbumin overexpressing mice with mutant human SOD1 overexpressing mice prolonged life span .	info:pmid/17241659#body:174
																		HBA1 ---> life span		Regulation	We sought to investigate the usefulness of the adeno-associated virus 2 -based vectors to suppress the excess production of the human alpha-globin gene product towards developing a treatment modality for beta-thalassemia since accumulation of free alpha-globin reduces the lifespan of red blood cells in these patients.	info:pmid/8294880#abs:1
																		HBA1 ---> life span		Regulation	Excess a-globin aggregates in red cells, resulting in ineffective erythropoiesis and shortened lifespan of circulating erythrocyte.	info:pmid/20627634#body:2
																		HBA1 ---> life span		Regulation	The resulting imbalance between a and ß chains leads to precipitation of a-globin chains on the membrane, which induces membrane damage and a shortening of erythrocyte life span .	info:pmid/20488244#body:7
																		HBA1 ---> life span		Regulation	Furthermore, a-globin precipitation was reduced in red blood cells of treated mice, contributing to the observed increase in red blood cell lifespan.	info:pmid/22085723#body:284
																		HBA1 ---| cell damage		Regulation	Without excess a-globin, there is reduced membrane disruption and therefore reduced cellular damage in erythroid progenitor cells and these individuals display milder clinical symptoms .	info:pmid/17493845#body:9
																		PVALB ---| cell damage		Regulation	For this reason, it is suggested that the calcium-buffering properties of parvalbumin protect the GABAergic neurons from ischemic cell damage.	info:pmid/15970948#body:168	Hippocampus {Organ urn:agi-ncimorgan:C0019564}
																		HBB ---> cell damage		Regulation	Consequently, ß-globin precipitation increases, contributing to cellular damage.	info:pmid/17607360#body:246
																		MAP4 ---| cell damage		Regulation	Model of MAP4, MTs and DYNLT1 interactions that might prevent hypoxia-induced cell damage.	info:pmid/22164227#cont:277
																		ATP5H ---> cell damage		Regulation	An excessive protein N-glycosylation of mitochondrial F1-F0-ATP-synthase might lead to cell damage and secretory alterations in pancreatic beta-cells.	info:pmid/15149952#abs:8

## Sheet: Common CC vs HP
Entity									Relation									Reference
Name	Type	Description	Connectivity	Local Connectivity	Indegree	Outdegree	Owner		Relation	Type	Sentence	TextRef	Connectivity	# of References	Owner	Organ		Relation	Status	Type	Sentence	TextRef	Organ	# of References
MED14	Protein	mediator complex subunit 14	65	1	0	1			SIRPA ---> cell proliferation	Regulation	Tyrosine phosphatase non-receptor type substrate-1 (SHPS-1), a transmembrane protein, plays a vital role in cell migration and proliferation., Sirpalpha1 decreases gankyrin and cyclin D1 expression, and inhibits proliferation of liver carcinoma cells., In vascular smooth muscle cells, IGF-I stimulates SHPS-1/SHP2/Src complex formation which is required for IGF-I-stimulated cell proliferation., Ov…	info:pmid/19299420#abs:1, info:pmid/15908323#abs:13, info:pmid/20521079#abs:1, info:pmid/18728125#abs:6, info:pmid/17548251#abs:9, info:pmid/15047126#abs:11, info:pmid/23320069#cont:356, info:pmid/21799000#cont:29, info:pmid/18974270#body:158, info:pmid/18809435#body:184 <more data available...>	2	23				SIRPA ---> cell proliferation		Regulation	Tyrosine phosphatase non-receptor type substrate-1 (SHPS-1), a transmembrane protein, plays a vital role in cell migration and proliferation.	info:pmid/19299420#abs:1
APEX1	Protein	APEX nuclease (multifunctional DNA repair enzyme) 1	652	3	0	3			APEX1 ---> cell proliferation	Regulation	In summary, the results indicate that APE1 is a direct redox regulator of ERK for maintaining the kinase activity to promote cell proliferation., Human dual functional protein apurinic/apyrimidinic endonuclease-1/redox factor-1 is essential for cell survival and proliferation., We observed that disruption of APE1/Ref-1 redox activity synergizes with STAT3 blockade to potently inhibit the prolifer…	info:pmid/23370007#abs:10, info:pmid/21030352#abs:3, info:pmid/23094050#abs:7, info:pmid/15147421#abs:5, info:pmid/22450323#abs:4, info:pmid/23901781#abs:7, info:pmid/23148211#cont:396, info:pmid/22918947#cont:254, info:pmid/20493910#body:206, info:pmid/19727219#title:1 <more data available...>	2	31		Bone Marrow {Organ urn:agi-ncimorgan:C0005953}, Liver {Organ urn:agi-ncimorgan:CL384198}, Brain {Organ urn:agi-ncimorgan:C1269537}, Heart {Organ urn:agi-ncimorgan:C1281570}, Ovary {Organ urn:agi-ncimorgan:CL384202}, Colon {Organ urn:agi-ncimorgan:C1281569}, Aorta {Organ urn:agi-ncimorgan:C1278934}		SIRPA ---> cell proliferation		Regulation	Sirpalpha1 decreases gankyrin and cyclin D1 expression, and inhibits proliferation of liver carcinoma cells.	info:pmid/15908323#abs:13
ACTB	Protein	actin, beta	1170	2	0	2			GAP43 ---> neurogenesis	Regulation	These results suggest that the upregulation of bFGF and GAP-43 may contribute to the neurogenesis after cerebral ischemia/reperfusion., Based on findings from in vivo studies, GAP-43 is locally associated with the centrosome and is required for centrosome positioning, suggesting that GAP-43 may be involved in neurogenesis through regulating the orientation of cell division., Overexpression of GAP…	info:pmid/23662411#abs:6, info:pmid/21345365#abs:5, info:pmid/10640639#body:168, info:pmid/19249369#body:10, info:pmid/17078935#body:112, info:pmid/16455080#body:200	2	6		Prosencephalon {Organ urn:agi-ncimorgan:C0085140}, Skeletal system {Organ urn:agi-ncimorgan:C1283922}, Cerebral cortex {Organ urn:agi-ncimorgan:C0007776}, Central Nervous System {Organ urn:agi-ncimorgan:C0927232}, Brain {Organ urn:agi-ncimorgan:C1269537}		SIRPA ---> cell proliferation		Regulation	In vascular smooth muscle cells, IGF-I stimulates SHPS-1/SHP2/Src complex formation which is required for IGF-I-stimulated cell proliferation.	info:pmid/20521079#abs:1
ACTG1	Protein	actin, gamma 1	151	1	0	1			GFAP ---> cell proliferation	Regulation	The restoration of GFAP expression to GFAP-negative human astrocytoma cells has affected tumor cell morphology, proliferation, and growth in soft agar in this experimental cell system., Conversely, the GFAP mRNAs increased during the first two weeks after birth (astroglial proliferation), and then slightly declined until the adult stage (astroglial cell differentiation)., We have previously trans…	info:pmid/8339269#abs:11, info:pmid/1681406#abs:4, info:pmid/8959338#abs:2, info:pmid/19146851#abs:5, info:pmid/10190144#abs:9, info:pmid/21250919#cont:208, info:pmid/21882895#cont:242, info:pmid/17498694#body:125, info:pmid/21671795#cont:174, info:pmid/10896661#body:48 <more data available...>	2	22		Central Nervous System {Organ urn:agi-ncimorgan:C0927232}, dentate gyrus {Organ urn:agi-ncimorgan:C0152314}, Nervous system {Organ urn:agi-ncimorgan:C0027763}		SIRPA ---> cell proliferation		Regulation	Overexpression of SIRPA negatively regulated the proliferation of RAW-GR(-) cells, and inhibition of SIRPA expression by a small from RNA interference attenuated dexamethasone-induced proliferation inhibition in RAW264.7 cells.	info:pmid/18728125#abs:6
GFAP	Protein	glial fibrillary acidic protein	1315	3	0	3			GFAP --+> oxidative stress	Regulation	The growth of glial fibrillary acidic protein in astrocytes, in Parkinson's, stimulates oxidative stress ( )., GFAP may also be involved in other functions of astrocytes, such as, in protection against oxidative stress and against compromised glutamate transport [18]., Accordingly, GFAP-Nrf2 astrocytes displayed increased resistance to oxidative stress as reflected by reduced vulnerability to ter…	info:pmid/23954870#body:110, info:pmid/23441897#cont:36, info:pmid/19074031#body:171, info:pmid/20042376#body:80, info:pmid/21238488#body:404, info:pmid/21985191#cont:238, info:doi/10.1016/S0014-4886(02)00051-1#body:143	2	7				SIRPA ---> cell proliferation		Regulation	Sirpalpha1 might negatively regulate and control the abnormal proliferation of liver cancer cells by influencing the protein content and localization of nuclear factor-kappa B, then influence the expression of cyclins such as cyclin D1 in the signal transduction pathway.	info:pmid/17548251#abs:9
CHGB	Protein	chromogranin B (secretogranin 1)	102	1	0	1			SCG2 --+> cell proliferation	Regulation	In vitro secretoneurin induced capillary tubes, stimulated proliferation, inhibited apoptosis, and activated Akt and extracellular signal-regulated kinase in coronary endothelial cells., Our studies suggest that Secretoneurin functions as a regulatory peptide to modulate smooth muscle cell migration and proliferation, which in conjunction with other factors could serve to aggravate and accelerate…	info:pmid/23081990#abs:5, info:pmid/9351368#abs:7, info:pmid/14970115#abs:6, info:pmid/11035217#body:134, info:pmid/23918206#cont:171, info:pmid/20712407#cont:317, info:pmid/15664667#body:6, info:pmid/24086307#cont:241, info:pmid/20006654#body:89, info:pmid/21862681#cont:637 <more data available...>	2	14		Coronary artery {Organ urn:agi-ncimorgan:C1269008}, artery muscle {Organ urn:agi-organ:artery%20muscle}, Aorta {Organ urn:agi-ncimorgan:C1278934}, Sweat Glands {Organ urn:agi-ncimorgan:C0038989}, Endothelium, Vascular {Organ urn:agi-ncimorgan:C0014261}		SIRPA ---> cell proliferation		Regulation	SIRPalpha1, a principle negative regulator for cell proliferation, may also play a role in the termination of hepatic proliferation during liver regeneration induced by physiological stress or pathological states, such as partial hepatectomy, drugs, toxins, etc.	info:pmid/15047126#abs:11
SCG2	Protein	secretogranin II	306	2	0	2			SYN2 --+> cell proliferation	Regulation	Purified tubulin, and several purified or recombinant proteins (MAPs, tau, synapsin 2, spectrin ßII), also increased OL progenitor proliferation without delaying their maturation., Similarly to TUB, the other purified proteins (microtubule associated proteins, Tau, synapsin 2, and spectrin ß2) induced oligodendrocytes progenitor proliferation without delaying their maturation.	info:pmid/23279736#body:13, info:doi/10.1016/j.neuint.2011.10.011#body:133	2	2		Brain {Organ urn:agi-ncimorgan:C1269537}		SIRPA ---> cell proliferation		Regulation	Figure S7 SIRPa ligation results in inhibition of proliferation in Kasumi-1 cells.	info:pmid/23320069#cont:356
SIRPA	Protein	signal-regulatory protein alpha	441	2	0	2			CBLN1 ---> cell proliferation	Regulation	In addition, "cerebellin" was able to facilitate the proliferation of adrenocortical cells ., Cbln1 may also regulate cell proliferation, with increased expression of Cbln1 being linked to hypoplasia in the adrenal gland ( ).	info:pmid/19481574#body:16, info:pmid/21094282#body:151	2	2		Adrenal Glands {Organ urn:agi-ncimorgan:C0001625}		SIRPA ---> cell proliferation		Regulation	... SHPS-1 facilitates both phosphatidylinositol 3-kinase and MAPK pathway activation and subsequently enhances ...	info:pmid/21799000#cont:29
GAP43	Protein	growth associated protein 43	646	2	0	2			ACTB --+> cell proliferation	Regulation	The amounts of beta-actin, gamma-actin, and beta-tubulin mRNAs in C6 cells, but not alpha-tubulin mRNA, increased during the early proliferation in DMEM containing 10% fetal bovine serum., ... ACTB-Cre/estrogen receptora-/- prostates compared with wild-type littermates, which is consistent with our observation that ACTB-Cre/estrogen receptora-/- ..., Since ß-actin over-expression represents a gen…	info:pmid/18000753#abs:5, info:pmid/18755802#body:248, info:pmid/16290114#body:76, info:pmid/22609821#cont:369	2	4		Fetus {Organ urn:agi-ncimorgan:C1305737}, Prostate {Organ urn:agi-ncimorgan:C1278980}		SIRPA ---> cell proliferation		Regulation	... smooth muscle cells proliferation requires the association of the extracellular domains of two transmembrane proteins, ...	info:pmid/18974270#body:158
CBLN1	Protein	cerebellin 1 precursor	63	1	0	1			GAP43 ---> cell proliferation	Regulation	Recently, we showed that absence of Growth-associated protein 43 caused defects in proliferation, differentiation, and polarization of cerebellar granule cells., Other interesting genes upregulated after radiation were those encoding dynactin subunit 2 (Dctn2) and growth-associated protein-43 (Gap43), both of which are involved in tissue regeneration and cell proliferation/differentiation, and ge…	info:pmid/18777197#abs:2, info:pmid/22588005#body:149, info:pmid/24333914#body:68, info:doi/10.1016/j.freeradbiomed.2012.04.014#body:149	2	4		Lung {Organ urn:agi-ncimorgan:C1278908}, Central Nervous System {Organ urn:agi-ncimorgan:C0927232}		SIRPA ---> cell proliferation		Regulation	The proliferation of CD4 + T cells in MLR was significantly reduced by treatment with the mAb 97 to SHPS-1.	info:pmid/18809435#body:184
SYN2	Protein	synapsin II	98	1	0	1			GFAP ---| neurogenesis	Regulation	Hippocampal neurogenesis which was impaired in GFAP-IL6 mice was rescued in young GFAP-IL6 mice with cerebral sgp130 production., Glial fibrillary acidic protein (GFAP) works in concert with vimentin to regulate adult neurogenesis., We hypothesized that such dynamic expression of SOX2 that was delivered by the human glial fibrillary acidic protein promoter was critical for induced neurogenesis., …	info:pmid/24523541#abs:8, info:pmid/23994259#body:151, info:pmid/24569435#cont:411, info:pmid/23028880#cont:471, info:pmid/18372191#body:78, info:pmid/17088541#body:106, info:pmid/22693571#cont:23, info:pmid/21814201#cont:50	2	8		Hippocampus {Organ urn:agi-ncimorgan:C0019564}, Spinal Cord {Organ urn:agi-ncimorgan:CL366046}, dentate gyrus {Organ urn:agi-ncimorgan:C0152314}		SIRPA ---> cell proliferation		Regulation	Thus SHPS-1 may play an important role in cell proliferation, but whether it has positive role or negative one remains to be clarified.	info:pmid/10763828#body:79
HN1	Protein	hematological and neurological expressed 1	21	1	0	1			APEX1 ---| neurogenesis	Regulation	This suggests that overexpression of REF-1 can disrupt neurogenesis in both V and T lineages., ... brain function and neurogenesis and (2) the relationship between age-associated oxidative DNA damage and brain function, with a special focus on repair ...	info:pmid/15935777#body:115, info:pmid/21867412#cont:45	2	2				SIRPA ---> cell proliferation		Regulation	The Signal regulatory protein family member Signal regulatory proteina1 appears to regulate negatively cell growth and proliferation.	info:pmid/10842184#body:44
oxidative stress	Cell Process		2369	5	5	0			SCG2 --+> neurogenesis	Regulation	Both in vitro and in vivo, Secretoneurin not only promoted neuroprotection, but also enhanced neurogenesis and angiogenesis.	info:pmid/18079966#abs:8	2	1		Brain {Organ urn:agi-ncimorgan:C1269537}		SIRPA ---> cell proliferation		Regulation	... integrin-associated protein-SHPS-1 binding using a blocking antibody blocks SHPS-1 phosphorylation and consequently MAPK activation and cell proliferation ...	info:pmid/18292237#body:71
cell proliferation	Cell Process		8159	11	11	0			ACTG1 --+> cell proliferation	Regulation	In addition, knockdown of ?-actin delayed mitotic progression, partially blocking metaphase-anaphase transition and inhibiting cell proliferation., The amounts of beta-actin, gamma-actin, and beta-tubulin mRNAs in C6 cells, but not alpha-tubulin mRNA, increased during the early proliferation in DMEM containing 10% fetal bovine serum., Suppression of ?-actin expression can reduce cell proliferatio…	info:pmid/23335583#abs:6, info:pmid/18000753#abs:5, info:pmid/21908715#cont:108	2	3		Fetus {Organ urn:agi-ncimorgan:C1305737}		SIRPA ---> cell proliferation		Regulation	Overexpression of SIRPa, but not of its tyrosineless mutant form, inhibits phosphoinositide 3-kinase activation and stimulation of proliferation by growth factors (13, 22).	info:pmid/12446684#body:240
neurogenesis	Cell Process		1405	4	4	0			MED14 ---> cell proliferation	Regulation	Therefore, MED19, along with MED14, MED15, and MED16, affect both androgen receptor-mediated transcription and LNCaP-abl cell proliferation., Another Mediator subunit, SWP (MED14), promotes cell proliferation in Arabidopsis (Autran et al., 2002). struwwelpeter mutants form small, finger-shaped leaves owing to a reduction in the number of cells.	info:pmid/23403032#cont:136, info:pmid/21903673#cont:346	2	2		Fingers {Organ urn:agi-ncimorgan:C0016129}		SIRPA ---> cell proliferation		Regulation	Interestingly, Signal regulatory proteina were shown to regulate negatively cell proliferation induced by growth factors via protein tyrosine kinase receptors (RTKs) and oncogene products.	info:pmid/10542295#body:36
									HN1 ---> cell proliferation	Regulation	Consistently, overexpression of hematological and neurological expressed 1 reversed the cell-cycle-specific observations, resulted in accumulation of cells in G(2)/M, and reduced the proliferation rate, which were investigated using flow cytometry and methylthiazol tetrazolium assays.	info:pmid/21323578#abs:7	2	1				SIRPA ---> cell proliferation		Regulation	The cell proliferation in response to CII was markedly reduced in lymphocytes derived from CII-primed SHPS-1 mutant mice compared with the responses of wild-type cells ( A).	info:pmid/18455510#body:83
									SIRPA ---> oxidative stress	Regulation	In addition, neural injury and oxidative stress were inhibited in SHPS-1 mutant mice., We recently demonstrated that SIRPA protects against the oxidative stress and brain injury that are induced by acute cerebral ischemia.8	info:pmid/22671569#abs:5, info:pmid/24101669#cont:28	2	2				SIRPA ---> cell proliferation		Regulation	The authors concluded that signal regulatory proteina1 may block the cell cycle in liver cancer, inhibit cell proliferation and promote cell apoptosis by decreasing the expression of cyclin d1 and ß-catenin.	info:pmid/21369691#cont:151
									CHGB ---> oxidative stress	Regulation	We propose a chain of events whereby CHGB genetic variation results in oxidative stress, with isoprostane formation.	info:pmid/20888525#abs:13	2	1				SIRPA ---> cell proliferation		Regulation	Transfer of SHP-2 to SHPS-1 is required for growth factor-mediated cell proliferation, DNA synthesis, and mitogen-activated protein kinase activation (Takada et al., 1998[Go]; Ling et al., 2003[Go]; Maile et al., 2003[Go]).	info:pmid/15888547#body:57
									ACTB ---> oxidative stress	Regulation	Using mass-spectrometry, we analyzed major proteins of these complexes. beta-Actin, alpha- and beta-tubulins, ribonucleoprotein A2/B1, which regulates splicing and is associated with beta-actin, peroxiredoxin-1, which is involved in oxidative stress, and glycolytic enzyme D-3-phosphoglycerate dehydrogenase were identified by MALDI-TOF.	info:pmid/19799353#abs:6	2	1				SIRPA ---> cell proliferation		Regulation	By contrast, interaction of SIRPa with CD47 expressed on the surface of T cells promotes the proliferation of these cells and contributes to the activation of antigen-specific cytotoxic T lymphocytes by DCs in vitro .	info:pmid/19144521#body:67
									APEX1 ---| oxidative stress	Regulation	Over expression of APE/Ref-1 could protect spiral ganglion cells from oxidative damage., Apurinic/apyrimidinic endonuclease1/ref-1 is a key enzyme in the base excision repair and in transcriptional modulation against oxidative stress., This work demonstrates a novel function of ref-1 in inhibition of rac1 activity, and rac1-mediated oxidative stress and injury., Apurinic/apyrimidinic endonuclease…	info:pmid/19119675#abs:7, info:pmid/18061304#abs:1, info:pmid/12039869#abs:8, info:pmid/15344903#abs:6, info:pmid/10600117#abs:1, info:pmid/19180539#abs:1, info:pmid/20185827#abs:6, info:pmid/12058277#abs:6, info:pmid/15070122#abs:6, info:pmid/10462541#body:304 <more data available...>	2	20		Ganglia, Basal Ganglia, Mammary Gland		SIRPA ---> cell proliferation		Regulation	Sirpalpha1 negatively regulates and controls the abnormal proliferation of liver cancer cells by influencing the expression and localization of Nuclear Factor kappa B, which then influences the expression of cyclins such as cyclin D1 in the signal transduction pathway.	info:pmid/20127516#cont:152
																		SIRPA ---> cell proliferation		Regulation	CONCLUSIONS-Taken together, our results support a model in which hyperglycemia is associated with a reduction in integrin-associated protein cleavage, thus allowing the formation of the integrin-associated protein-SHPS-1 signaling complex that is required for IGF-I-stimulated proliferation of OBJECTIVE-Smooth muscle cell.	info:pmid/18633106#body:58
																		SIRPA ---> cell proliferation		Regulation	Because SIRPa-derived signals provide a critical negative regulation for cell growth and survival, downregulation of SIRPa protein by miR-17, miR-20a, and miR-106a would promote tumor-like proliferation and survival, whereas induction of SIRPa protein by depleting cellular miR-17, miR-20a, and miR-106a would trigger a SIRPa-mediated proapoptotic signal.	info:pmid/23562609#body:160
																		SIRPA ---> cell proliferation		Regulation	signal regulatory proteina1, a ubiquitous molecule of immunoglobulin superfamily, plays a negative role in control of cell proliferation.	info:doi/10.1016/j.jss.2003.10.020#body:98
																		APEX1 ---> cell proliferation		Regulation	In summary, the results indicate that APE1 is a direct redox regulator of ERK for maintaining the kinase activity to promote cell proliferation.	info:pmid/23370007#abs:10
																		APEX1 ---> cell proliferation		Regulation	Human dual functional protein apurinic/apyrimidinic endonuclease-1/redox factor-1 is essential for cell survival and proliferation.	info:pmid/21030352#abs:3	Bone Marrow {Organ urn:agi-ncimorgan:C0005953}
																		APEX1 ---> cell proliferation		Regulation	We observed that disruption of APE1/Ref-1 redox activity synergizes with STAT3 blockade to potently inhibit the proliferation and viability of human PDAC cells.	info:pmid/23094050#abs:7
																		APEX1 ---> cell proliferation		Regulation	Redox factor-1 successfully expressed in the liver graft, improved regeneration by promoting cell proliferation.	info:pmid/15147421#abs:5	Liver {Organ urn:agi-ncimorgan:CL384198}
																		APEX1 ---> cell proliferation		Regulation	Overexpression of Ape1/Ref-1 enhances IL-21-induced cell proliferation, but it is suppressed by overexpressing an N-terminal deletion mutant of Ape1/Ref-1 that lacks the redox domain.	info:pmid/22450323#abs:4
																		APEX1 ---> cell proliferation		Regulation	It is also becoming apparent that the unusual activity and subcellular distribution of apurinic/apyrimidinic endonuclease 1, an essential DNA repair factor/redox sensor, affect cancer malignancy by increasing cellular resistance to oxidative stress and by positively influencing cell proliferation.	info:pmid/23901781#abs:7
																		APEX1 ---> cell proliferation		Regulation	Also, mutation of Cys-65 of human Ref-1 affects cell proliferation (35).	info:pmid/23148211#cont:396	Brain {Organ urn:agi-ncimorgan:C1269537}
																		APEX1 ---> cell proliferation		Regulation	Loss of APE1 nucleolar accumulation causes impairment of cell proliferation	info:pmid/22918947#cont:254
																		APEX1 ---> cell proliferation		Regulation	Supplemental Figure 1 Mutation in the catalytic domain of APEX-1 stimulates proliferation during serum starvation.	info:pmid/20493910#body:206
																		APEX1 ---> cell proliferation		Regulation	[Redox factor 1 increases proliferation of neonatal rat cardiac fibroblasts].	info:pmid/19727219#title:1	Heart {Organ urn:agi-ncimorgan:C1281570}
																		APEX1 ---> cell proliferation		Regulation	Thus, Ref-1 seems to be involved in cellular processes such as proliferation, differentiation, and apoptosis.	info:pmid/12161506#body:62
																		APEX1 ---> cell proliferation		Regulation	Novel small-molecule inhibitor of apurinic/apyrimidinic endonuclease 1 blocks proliferation and reduces viability of glioblastoma cells.	info:pmid/20504914#title:1
																		APEX1 ---> cell proliferation		Regulation	OGG1 and APE1 stimulate transcription of genes regulated by c-Myc transcription factor , and thus may contribute to acceleration of cell proliferation ( ).	info:pmid/22561673#body:241
																		APEX1 ---> cell proliferation		Regulation	Ape1 protein in human cells or conditional deletion of the APEX1 (APE1) gene in mouse cells blocks proliferation and promotes cell death (18, 19).	info:pmid/24127576#cont:28
																		APEX1 ---> cell proliferation		Regulation	Therefore, the marked APE/Ref1 oxidation and loss might contribute to the accumulation of mutations and affect the regulation of the cell cycle and cell proliferation.	info:pmid/24456905#body:213
																		APEX1 ---> cell proliferation		Regulation	The association of Ref-1 (redox factor-1) with actin in thyroid nuclei modulates proliferation and differentiation (88).	info:pmid/23861437#cont:237
																		APEX1 ---> cell proliferation		Regulation	Initial observations suggested that Ape1 downregulation interfered with cell proliferation in both the MCF7 and HCT116 lines.	info:pmid/15694346#body:21
																		APEX1 ---> cell proliferation		Regulation	Interestingly, the lack of APE1 nucleolar accumulation causes a severe impairment of cellular proliferation, indicating that the presence of APE1 within ...	info:pmid/23879289#cont:306
																		APEX1 ---> cell proliferation		Regulation	... have shown that the loss of apyrimidinic endonuclease 1 or redox factor-1 expression results in an extended G1/S transition and decreased proliferation ...	info:pmid/19460860#body:119	Ovary {Organ urn:agi-ncimorgan:CL384202}
																		APEX1 ---> cell proliferation		Regulation	In contrast, overexpression of APEX1, CYTH2, CDK2, DPYSL3 and KRT19 has been reported to decrease proliferation in other cell lines (Table 1) [9], [11].	info:pmid/21629697#cont:304
																		APEX1 ---> cell proliferation		Regulation	Reduced APEX1 protein expression demonstrated a reduction in tumor volume and FDG uptake, indicating that APEX1 affects glucose metabolism and cellular proliferation [27].	info:pmid/20540786#body:175
																		APEX1 ---> cell proliferation		Regulation	To determine whether p21 molecule was involved in the APE/Ref-1 redox-mediated proliferation described in this paper, we have investigated the expression and translocation of p21 by Western blot.	info:pmid/18617267#body:97
																		APEX1 ---> cell proliferation		Regulation	Suppression of the APE1 expression inhibits cell proliferation and/or induces apoptosis [48,55], indicating that either some or all of the APE1 functions are essential for both the cellular and organismic viability.	info:pmid/20808930#cont:435
																		APEX1 ---> cell proliferation		Regulation	Over-expression of APE1, the wild-type APE1 caused an increased cell proliferation rate, while expression of the APE1ND33 protein form exhibited an apparent impairment of cell growth as compared to the control cell clone (Fig. 1C).	info:pmid/23967134#cont:152
																		APEX1 ---> cell proliferation		Regulation	Suppression of the APE1 results in embryonic lethality in mice [44,45] and also inhibits human cell proliferation and/or induces apoptosis [42,46], indicating that either some or all of the APE1 functions are essential for cell viability.	info:pmid/23251620#cont:428
																		APEX1 ---> cell proliferation		Regulation	Thus, the increased expression of apyrimidinic endonuclease 1/redox factor-1 and thioredoxin may contribute to the increased proliferation and angiogenesis and decreased apoptosis that is characteristic of invasive breast cancer [19,44-50].	info:pmid/20064251#body:259
																		APEX1 ---> cell proliferation		Regulation	It should be noted that suppression of APE1 results in embryonic lethality in mice (39, 40) and inhibits proliferation and/or induces apoptosis in cultured human cells (23, 41), indicating that APE1-catalyzed activities are essential for the cell viability.	info:pmid/24023064#cont:256
																		APEX1 ---> cell proliferation		Regulation	However, in addition to its apyrimidinic site processing activity, APE1 functions as a transcriptional co-activator for different transcription factors, thereby participating in the control of several different important cellular mechanisms such as apoptosis, proliferation, and differentiation ( ).	info:pmid/20096766#body:151	Liver {Organ urn:agi-ncimorgan:CL384198}
																		APEX1 ---> cell proliferation		Regulation	Based on the above studies, we investigated the effect of siRNA knockdown of Ape1 in ovarian cancer cells and demonstrated that knocking Ape1 down in SKOV-3x cells results in a decrease in proliferation in vitro which appears to be due in part to an extension of S-phase.	info:pmid/17974506#body:15	Colon {Organ urn:agi-ncimorgan:C1281569}
																		APEX1 ---> cell proliferation		Regulation	In summary, we have demonstrated that Ref-1 transfection inhibits the neointimal formation, rat aortic smooth muscle cell migration, proliferation, and phosphorylation of Syk and p38 mitogen-activated protein kinases, both of which were enhanced by PDGF-BB.	info:pmid/19038866#body:239	Aorta {Organ urn:agi-ncimorgan:C1278934}
																		APEX1 ---> cell proliferation		Regulation	Given that APEX1 controls cell proliferation, transformation, and migration in GM00637 cells, that APEX1 plays a role in proliferation in colon cancer cells, and that increased APEX1 levels in colon cancer are associated with poor prognosis (24), we studied its potential effects on colon cancer progression.	info:doi/10.1172/JCI65521#cont:63
																		GAP43 ---> neurogenesis		Regulation	These results suggest that the upregulation of bFGF and GAP-43 may contribute to the neurogenesis after cerebral ischemia/reperfusion.	info:pmid/23662411#abs:6
																		GAP43 ---> neurogenesis		Regulation	Based on findings from in vivo studies, GAP-43 is locally associated with the centrosome and is required for centrosome positioning, suggesting that GAP-43 may be involved in neurogenesis through regulating the orientation of cell division.	info:pmid/21345365#abs:5	Prosencephalon {Organ urn:agi-ncimorgan:C0085140}
																		GAP43 ---> neurogenesis		Regulation	Overexpression of GAP-43 in the contact-independent PCC7-Mz cells resulted in increased neurogenesis .	info:pmid/10640639#body:168	Skeletal system {Organ urn:agi-ncimorgan:C1283922}
																		GAP43 ---> neurogenesis		Regulation	GAP-43 also modulates microtubule dynamics in the mitotic spindle during neurogenesis ( ), but how this may translate into growth cone function has not been explored.	info:pmid/19249369#body:10	Cerebral cortex {Organ urn:agi-ncimorgan:C0007776}
																		GAP43 ---> neurogenesis		Regulation	GAP-43, a major growth cone protein, could regulate neuroplasticity, including persistence of cell survival, stimulation of neurogenesis and enhancement of synaptic plasticity ( ).	info:pmid/17078935#body:112	Central Nervous System {Organ urn:agi-ncimorgan:C0927232}
																		GAP43 ---> neurogenesis		Regulation	Proteins such as, vascular endothelial growth factor (VEGF) ( ), nestin ( ), GAP43 ( ), cyclin D1 ( ), and synaptophysin ( ) that promote angiogenesis, neurogenesis, and synaptogenesis are profusely expressed in the ischemic boundary zone, suggesting and confirming the brain has the ability to self-repair ( ).	info:pmid/16455080#body:200	Brain {Organ urn:agi-ncimorgan:C1269537}
																		GFAP ---> cell proliferation		Regulation	The restoration of GFAP expression to GFAP-negative human astrocytoma cells has affected tumor cell morphology, proliferation, and growth in soft agar in this experimental cell system.	info:pmid/8339269#abs:11
																		GFAP ---> cell proliferation		Regulation	Conversely, the GFAP mRNAs increased during the first two weeks after birth (astroglial proliferation), and then slightly declined until the adult stage (astroglial cell differentiation).	info:pmid/1681406#abs:4
																		GFAP ---> cell proliferation		Regulation	We have previously transfected GFAP-negative human astrocytoma cells with the gene for GFAP and have demonstrated that GFAP transfection decreases astrocytoma proliferation and alters astrocytoma morphology.	info:pmid/8959338#abs:2	Central Nervous System {Organ urn:agi-ncimorgan:C0927232}
																		GFAP ---> cell proliferation		Regulation	We find that mutant GFAP, as well as excess wild type GFAP, promotes formation of cytoplasmic inclusions, disrupts the cytoskeleton, decreases cell proliferation, increases cell death, reduces proteasomal function, and compromises astrocyte resistance to stress.	info:pmid/19146851#abs:5
																		GFAP ---> cell proliferation		Regulation	These results suggest that astrocytic activation, which we would like to be called "pre-mitotic S-100 peak (PSP)", precedes the neurodegeneration following the transient focal ischemia, and should be distinguished from so-called gliosis observed in the post-neurodegeneration and GFAP-dependent astrocytic proliferation.	info:pmid/10190144#abs:9
																		GFAP ---> cell proliferation		Regulation	RNA interference for GFAP and vimentin suppresses glial proliferation and mitochondrial bioactivity	info:pmid/21250919#cont:208
																		GFAP ---> cell proliferation		Regulation	In gels with 5 or 12.5 mg/mL fibrinogen, cell proliferation increased during culture, and gene expression of glial fibrillary acidic protein was lower ...	info:pmid/21882895#cont:242
																		GFAP ---> cell proliferation		Regulation	Indeed, in Schwann cells, GFAP is required for cell proliferation in a pathway involving the avß8 integrin complex .	info:pmid/17498694#body:125
																		GFAP ---> cell proliferation		Regulation	Ectopic expression of L1 in GFAP-L1 Neural stem cells and GFAP-L1-i cells reduces proliferation, enhances migration and neuronal differentiation, and ...	info:pmid/21671795#cont:174
																		GFAP ---> cell proliferation		Regulation	Transfection of a GFAP expression vector into GFAP(-) malignant glioma cells results in decreased cell proliferation and decreased growth in soft agar (6, 7).	info:pmid/10896661#body:48
																		GFAP ---> cell proliferation		Regulation	Glial fibrillary acidic protein stimulates proliferation and immunoglobulin synthesis of lymphocytes from Alzheimer's disease patients.	info:pmid/1598026#title:1
																		GFAP ---> cell proliferation		Regulation	In this regard, it is accepted that several disorders course with glial proliferation, which is caused by up-regulation of GFAP to re-establish the glia margins around the central tissue core .	info:pmid/18579343#body:97
																		GFAP ---> cell proliferation		Regulation	Furthermore, GFAP is involved in cell proliferation in Schwann cells by binding avß8 integrin, which initiates mitotic signals after damage by interacting with fibrin ( ).	info:pmid/21219963#body:285
																		GFAP ---> cell proliferation		Regulation	Finally, in line with our results it has been shown that GFAP/vimentin KO results in an increase in cellular proliferation and neurogenesis in the granular layer of the dentate gyrus [37].	info:pmid/23028880#cont:471	dentate gyrus {Organ urn:agi-ncimorgan:C0152314}
																		GFAP ---> cell proliferation		Regulation	Stromal cells from GFAP-hemagglutinin but not control WT mice promoted vigorous proliferation of the CL4 T cells without the need for addition of the hemagglutinin 512-520 peptide ( B).	info:pmid/18395084#body:106
																		GFAP ---> cell proliferation		Regulation	Gfap-or Emx1-Cre–mediated Ccm3 neural deletion leads to increased proliferation, increased survival, and activation of astrocytes through cell autonomous mechanisms involving activated Akt signaling.	info:pmid/21321212#cont:8	Nervous system {Organ urn:agi-ncimorgan:C0027763}
																		GFAP ---> cell proliferation		Regulation	However, recent evidence has shown that GFAP plays a role in a variety of additional astrocyte functions, such as cell motility/migration, cell proliferation, glutamate homeostasis, neurite outgrowth and injury/protection .	info:pmid/24583400#body:15
																		GFAP ---> cell proliferation		Regulation	Suppression of GFAP in U-251 human astrocytoma cells by GFAP antisense complementary DNA enhanced cell proliferation and anchorage-independent growth in soft agar and decreased the ability of these cells to extend cellular processes in cocultures with neurons .	info:pmid/23791210#body:7
																		GFAP ---> cell proliferation		Regulation	In the SGZ, Galve-Roperh and Guzman for several laboratories reported the existence of a functional endocannabinoid system, constituted by the expression of the CB1 receptor and the anandamide-inactivating FAAH (fatty acid amide hydroxylase) enzyme in nestin+ GFAP+ (glial fibrillary acidic protein) NSCs, that controls NSC proliferation [23].	info:pmid/24256257#cont:62
																		GFAP ---> cell proliferation		Regulation	In addition to being a marker of matured astrocytes, GFAP is considered to be important for the induction and maintenance of astrocyte differentiation, because introduction of GFAP to C6 cells and human astrocytoma induced morphological changes, and suppressed their proliferation and invasive potential (Rutka and Smith, 1993; Toda et al, 1994).	info:pmid/12373609#body:209
																		GFAP ---> cell proliferation		Regulation	We selected the following markers: Nestin, glial fibrillary acidic protein, Sox2 and Notch2, which have been previously shown to identify neural stem cells and to regulate their self-renewal and proliferation (Gaiano and Fishell, 2002; Sanai et al, 2004; Ferri et al, 2004; Shen et al, 2004; Vescovi et al, 2006) and have been retrieved in tumour-initiating cells from glioblastoma (Hemmati et al, 2…	info:pmid/22722315#cont:152
																		GFAP ---> cell proliferation		Regulation	... GFAP:V12Ha-Ras high-grade astrocytomas and majority of human Glioblastoma Multiforme lines and specimens, we postulated that GATA4 serves as a tumor suppressor gene in Glioblastoma Multiformes.First,loss of Gata4 in RasB8 P0 nontransformed astrocytes promoted proliferation and transformation in vitro (Fig.S3,A–C).The transformation synergy was not restricted to activated Ras because normal hu…	info:pmid/21464220#cont:106
																		GFAP --+> oxidative stress		Regulation	The growth of glial fibrillary acidic protein in astrocytes, in Parkinson's, stimulates oxidative stress ( ).	info:pmid/23954870#body:110
																		GFAP --+> oxidative stress		Regulation	GFAP may also be involved in other functions of astrocytes, such as, in protection against oxidative stress and against compromised glutamate transport [18].	info:pmid/23441897#cont:36
																		GFAP --+> oxidative stress		Regulation	Accordingly, GFAP-Nrf2 astrocytes displayed increased resistance to oxidative stress as reflected by reduced vulnerability to tert-butyl hydroperoxide toxicity (Fig. 2C).	info:pmid/19074031#body:171
																		GFAP --+> oxidative stress		Regulation	The changes of GFAP expression in glial cells could be the consequence of unviable extracellular conditions such as hyperosmolarity, low nutrient availability, or increased oxidative stress.	info:pmid/20042376#body:80
																		GFAP --+> oxidative stress		Regulation	GFAP-IL-6 mice injected with 6-aminonicotinamide show increases in pro-inflammatory cytokines and growth factors, increased angiogenesis and a reduction of oxidative stress and cell death.	info:pmid/21238488#body:404
																		GFAP --+> oxidative stress		Regulation	Supporting this view is the finding that mice transgenic for human GFAP accumulate high levels of GFAP leading to glial hypertrophy, intracytoplasmic aggregates, stress response, oxidative stress, microglial activation and neuronal dysfunction .	info:pmid/21985191#cont:238
																		GFAP --+> oxidative stress		Regulation	It is essential to realize that oxidative stress was significantly decreased in the GFAP-IL6 mice relative to controls, since this could be causatively linked to the findings observed for tissue repair as well as for cellular survival .	info:doi/10.1016/S0014-4886(02)00051-1#body:143
																		SCG2 --+> cell proliferation		Regulation	In vitro secretoneurin induced capillary tubes, stimulated proliferation, inhibited apoptosis, and activated Akt and extracellular signal-regulated kinase in coronary endothelial cells.	info:pmid/23081990#abs:5	Coronary artery {Organ urn:agi-ncimorgan:C1269008}
																		SCG2 --+> cell proliferation		Regulation	Our studies suggest that Secretoneurin functions as a regulatory peptide to modulate smooth muscle cell migration and proliferation, which in conjunction with other factors could serve to aggravate and accelerate the development of atherosclerotic or restenotic lesions at sites of vascular injury.	info:pmid/9351368#abs:7	artery muscle {Organ urn:agi-organ:artery%20muscle}
																		SCG2 --+> cell proliferation		Regulation	Secretoneurin also stimulated proliferation and exerted antiapoptotic effects on endothelial cells and activated intracellular phosphatidylinositol 3' kinase/Akt and mitogen-activated protein kinase pathways, as demonstrated by increased phosphorylation of Akt and extracellular signal-regulated kinase.	info:pmid/14970115#abs:6
																		SCG2 --+> cell proliferation		Regulation	In endothelial cells, secretoneurin induces migration but inhibits proliferation .	info:pmid/11035217#body:134
																		SCG2 --+> cell proliferation		Regulation	Basic FGF-Ab also prevented secretoneurin-induced proliferation (p \ 0.01 vs. secretoneurin ? bFGF-Ab: 0.98 ± 0.06).	info:pmid/23918206#cont:171
																		SCG2 --+> cell proliferation		Regulation	Secretoneurin overexpression leads to eNOS induction and subsequent improved nitric oxide bioavailability, resulting in better endothelial progenitor cells ...	info:pmid/20712407#cont:317
																		SCG2 --+> cell proliferation		Regulation	Moreover, secretoneurin exhibits potent angiogenic properties, reveals antiapoptotic effects and modulates proliferation of endothelial cells .	info:pmid/15664667#body:6
																		SCG2 --+> cell proliferation		Regulation	secretoneurin stimulates proliferation and reduces apoptosis of human umbilical vein endothelial cells under hyperglycemic conditions.	info:pmid/24086307#cont:241
																		SCG2 --+> cell proliferation		Regulation	Secretoneurin can also stimulate the migration and proliferation of rat aortic smooth muscle cells and endothelial progenitor cells in vitro.	info:pmid/20006654#body:89	Aorta {Organ urn:agi-ncimorgan:C1278934}
																		SCG2 --+> cell proliferation		Regulation	secretoneurin also stimulated proliferation and exerted antiapoptotic effects on endothelial cells via activation of the ERK and Akt signaling pathways (233, 247).	info:pmid/21862681#cont:637
																		SCG2 --+> cell proliferation		Regulation	In addition, Secretoneurin stimulates the chemotactic migration of fibroblasts , deactivates neutrophil (PMN) chemotaxis , and affects chemotaxis and proliferation of smooth muscle cells and endothelial cells .	info:pmid/9392849#body:3
																		SCG2 --+> cell proliferation		Regulation	In vitro Secretoneurin induced capillary tube formation in a Matrigel assay induced proliferation and directed migration of ECs and endothelial progenitor cells, and inhibited apoptosis of these cells by stimulation of mitogen-activated protein kinases and Akt (12 , 13) .	info:pmid/17504977#body:49
																		SCG2 --+> cell proliferation		Regulation	All parts of the sweat gland apparatus strongly expressed SgII 172–186, corresponding to secretoneurin, which has been reported to promote chemotactic attraction of monocytes and eosinophils, to influence proliferation of endothelial cells [3], to activate endothelial cells for neutrophil transmigration [11] and to act as an angiogenic cytokine with a potency comparable to that of vascular endoth…	info:pmid/20640434#cont:237	Sweat Glands {Organ urn:agi-ncimorgan:C0038989}
																		SCG2 --+> cell proliferation		Regulation	Secretoneurin also has well known roles in tissue repair because secretoneurin stimulates vascular endothelium chemotaxis, proliferation, angiogenesis, and vascularization while inhibiting endothelial apoptosis .	info:doi/10.1016/j.ygcen.2011.10.008#body:169	Endothelium, Vascular {Organ urn:agi-ncimorgan:C0014261}
																		SYN2 --+> cell proliferation		Regulation	Purified tubulin, and several purified or recombinant proteins (MAPs, tau, synapsin 2, spectrin ßII), also increased OL progenitor proliferation without delaying their maturation.	info:pmid/23279736#body:13	Brain {Organ urn:agi-ncimorgan:C1269537}
																		SYN2 --+> cell proliferation		Regulation	Similarly to TUB, the other purified proteins (microtubule associated proteins, Tau, synapsin 2, and spectrin ß2) induced oligodendrocytes progenitor proliferation without delaying their maturation.	info:doi/10.1016/j.neuint.2011.10.011#body:133
																		CBLN1 ---> cell proliferation		Regulation	In addition, "cerebellin" was able to facilitate the proliferation of adrenocortical cells .	info:pmid/19481574#body:16
																		CBLN1 ---> cell proliferation		Regulation	Cbln1 may also regulate cell proliferation, with increased expression of Cbln1 being linked to hypoplasia in the adrenal gland ( ).	info:pmid/21094282#body:151	Adrenal Glands {Organ urn:agi-ncimorgan:C0001625}
																		ACTB --+> cell proliferation		Regulation	The amounts of beta-actin, gamma-actin, and beta-tubulin mRNAs in C6 cells, but not alpha-tubulin mRNA, increased during the early proliferation in DMEM containing 10% fetal bovine serum.	info:pmid/18000753#abs:5	Fetus {Organ urn:agi-ncimorgan:C1305737}
																		ACTB --+> cell proliferation		Regulation	... ACTB-Cre/estrogen receptora-/- prostates compared with wild-type littermates, which is consistent with our observation that ACTB-Cre/estrogen receptora-/- ...	info:pmid/18755802#body:248	Prostate {Organ urn:agi-ncimorgan:C1278980}
																		ACTB --+> cell proliferation		Regulation	Since ß-actin over-expression represents a generic signal of rapid cell proliferation, this observation prompted us to investigate on the effect induced by PUFA-enriched diets on specific proliferation and differentiation markers.	info:pmid/16290114#body:76
																		ACTB --+> cell proliferation		Regulation	Our previous studies found that proliferation of prostate stromal cells was significantly reduced in ACTB-ERaKO mice at 1-week-old, which could partly contribute to the reduced branching in the ACTB-ERaKO prostates.18	info:pmid/22609821#cont:369	Prostate {Organ urn:agi-ncimorgan:C1278980}
																		GAP43 ---> cell proliferation		Regulation	Recently, we showed that absence of Growth-associated protein 43 caused defects in proliferation, differentiation, and polarization of cerebellar granule cells.	info:pmid/18777197#abs:2
																		GAP43 ---> cell proliferation		Regulation	Other interesting genes upregulated after radiation were those encoding dynactin subunit 2 (Dctn2) and growth-associated protein-43 (Gap43), both of which are involved in tissue regeneration and cell proliferation/differentiation, and genes involved in cell cycle progression (CdC42) and DNA damage repair (Dr1).	info:pmid/22588005#body:149	Lung {Organ urn:agi-ncimorgan:C1278908}
																		GAP43 ---> cell proliferation		Regulation	Considering the similarity of the central nervous system and the cochlear sensory epithelia and the ability of IGF-1 to protect hair cells through its cell-cycle promotion effect , GAP43 may be involved in cell proliferation and cell survival in the pharmacologically damaged cochlea through its up-regulation with IGF-1.	info:pmid/24333914#body:68	Central Nervous System {Organ urn:agi-ncimorgan:C0927232}
																		GAP43 ---> cell proliferation		Regulation	Other interesting genes upregulated after radiation were those encoding dynactin subunit 2 (Dctn2) and growth associated protein-43 (Gap43), both of which are involved in tissue regeneration and cell proliferation/differentiation and genes involved in cell cycle progression (CdC42), and DNA damage repair (Dr1).	info:doi/10.1016/j.freeradbiomed.2012.04.014#body:149	Lung {Organ urn:agi-ncimorgan:C1278908}
																		GFAP ---| neurogenesis		Regulation	Hippocampal neurogenesis which was impaired in GFAP-IL6 mice was rescued in young GFAP-IL6 mice with cerebral sgp130 production.	info:pmid/24523541#abs:8	Hippocampus {Organ urn:agi-ncimorgan:C0019564}
																		GFAP ---| neurogenesis		Regulation	Glial fibrillary acidic protein (GFAP) works in concert with vimentin to regulate adult neurogenesis.	info:pmid/23994259#body:151
																		GFAP ---| neurogenesis		Regulation	We hypothesized that such dynamic expression of SOX2 that was delivered by the human glial fibrillary acidic protein promoter was critical for induced neurogenesis.	info:pmid/24569435#cont:411	Spinal Cord {Organ urn:agi-ncimorgan:CL366046}
																		GFAP ---| neurogenesis		Regulation	Finally, in line with our results it has been shown that GFAP/vimentin KO results in an increase in cellular proliferation and neurogenesis in the granular layer of the dentate gyrus [37].	info:pmid/23028880#cont:471	dentate gyrus {Organ urn:agi-ncimorgan:C0152314}
																		GFAP ---| neurogenesis		Regulation	Thus, the radial glia subset with the high human glial fibrillary acidic protein-promoter activity generates most basal progenitors and thereby seems to contribute to neurogenesis largely in an indirect manner via Tbr2-positive basal progenitors.	info:pmid/18372191#body:78
																		GFAP ---| neurogenesis		Regulation	To determine whether the impairment in contextual conditioning observed after irradiation was caused by a loss of young neurons, WT and GFAP-(GFAP)-Thymidine Kinase TG mice were treated with ganciclovir for 6 weeks to ablate neurogenesis and then subjected to the fear conditioning procedure.	info:pmid/17088541#body:106
																		GFAP ---| neurogenesis		Regulation	To facilitate mechanistic studies of Alexander disease pathogenesis, and provide animal models suitable for testing potential therapies, we have generated knock-in lines of mice carrying the most common GFAP mutations found in human Alexander disease (equivalent to R79H and R239H), and found that expression of mutant Gfap induces formation of Rosenthal fibers, increases susceptibility to kainate …	info:pmid/22693571#cont:23
																		GFAP ---| neurogenesis		Regulation	Figure 1 | GFAP-thymidine kinase mice show specific inhibition of adult neurogenesis. a, Confocal image of endogenous GFAP and transgenic thymidine kinase expression in a radial precursor cell in the dentate gyrus (arrow). b, Confocal photographs of valganciclovir-treated mice show GFAP1 astrocytes in the hilus and molecular layer in both genotypes, despite strong thymidine kinase expression in a…	info:pmid/21814201#cont:50	dentate gyrus {Organ urn:agi-ncimorgan:C0152314}
																		APEX1 ---| neurogenesis		Regulation	This suggests that overexpression of REF-1 can disrupt neurogenesis in both V and T lineages.	info:pmid/15935777#body:115
																		APEX1 ---| neurogenesis		Regulation	... brain function and neurogenesis and (2) the relationship between age-associated oxidative DNA damage and brain function, with a special focus on repair ...	info:pmid/21867412#cont:45
																		SCG2 --+> neurogenesis		Regulation	Both in vitro and in vivo, Secretoneurin not only promoted neuroprotection, but also enhanced neurogenesis and angiogenesis.	info:pmid/18079966#abs:8	Brain {Organ urn:agi-ncimorgan:C1269537}
																		ACTG1 --+> cell proliferation		Regulation	In addition, knockdown of ?-actin delayed mitotic progression, partially blocking metaphase-anaphase transition and inhibiting cell proliferation.	info:pmid/23335583#abs:6
																		ACTG1 --+> cell proliferation		Regulation	The amounts of beta-actin, gamma-actin, and beta-tubulin mRNAs in C6 cells, but not alpha-tubulin mRNA, increased during the early proliferation in DMEM containing 10% fetal bovine serum.	info:pmid/18000753#abs:5	Fetus {Organ urn:agi-ncimorgan:C1305737}
																		ACTG1 --+> cell proliferation		Regulation	Suppression of ?-actin expression can reduce cell proliferation (14).	info:pmid/21908715#cont:108
																		MED14 ---> cell proliferation		Regulation	Therefore, MED19, along with MED14, MED15, and MED16, affect both androgen receptor-mediated transcription and LNCaP-abl cell proliferation.	info:pmid/23403032#cont:136
																		MED14 ---> cell proliferation		Regulation	Another Mediator subunit, SWP (MED14), promotes cell proliferation in Arabidopsis (Autran et al., 2002). struwwelpeter mutants form small, finger-shaped leaves owing to a reduction in the number of cells.	info:pmid/21903673#cont:346	Fingers {Organ urn:agi-ncimorgan:C0016129}
																		HN1 ---> cell proliferation		Regulation	Consistently, overexpression of hematological and neurological expressed 1 reversed the cell-cycle-specific observations, resulted in accumulation of cells in G(2)/M, and reduced the proliferation rate, which were investigated using flow cytometry and methylthiazol tetrazolium assays.	info:pmid/21323578#abs:7
																		SIRPA ---> oxidative stress		Regulation	In addition, neural injury and oxidative stress were inhibited in SHPS-1 mutant mice.	info:pmid/22671569#abs:5
																		SIRPA ---> oxidative stress		Regulation	We recently demonstrated that SIRPA protects against the oxidative stress and brain injury that are induced by acute cerebral ischemia.8	info:pmid/24101669#cont:28
																		CHGB ---> oxidative stress		Regulation	We propose a chain of events whereby CHGB genetic variation results in oxidative stress, with isoprostane formation.	info:pmid/20888525#abs:13
																		ACTB ---> oxidative stress		Regulation	Using mass-spectrometry, we analyzed major proteins of these complexes. beta-Actin, alpha- and beta-tubulins, ribonucleoprotein A2/B1, which regulates splicing and is associated with beta-actin, peroxiredoxin-1, which is involved in oxidative stress, and glycolytic enzyme D-3-phosphoglycerate dehydrogenase were identified by MALDI-TOF.	info:pmid/19799353#abs:6
																		APEX1 ---| oxidative stress		Regulation	Over expression of APE/Ref-1 could protect spiral ganglion cells from oxidative damage.	info:pmid/19119675#abs:7	Ganglia
																		APEX1 ---| oxidative stress		Regulation	Apurinic/apyrimidinic endonuclease1/ref-1 is a key enzyme in the base excision repair and in transcriptional modulation against oxidative stress.	info:pmid/18061304#abs:1
																		APEX1 ---| oxidative stress		Regulation	This work demonstrates a novel function of ref-1 in inhibition of rac1 activity, and rac1-mediated oxidative stress and injury.	info:pmid/12039869#abs:8
																		APEX1 ---| oxidative stress		Regulation	Apurinic/apyrimidinic endonuclease/redox effector factor-1 (APE/Ref-1), a repair mechanism for DNA oxidative damage, was quantitated by Western blot analysis.	info:pmid/15344903#abs:6	Basal Ganglia
																		APEX1 ---| oxidative stress		Regulation	Apurinic/apyrimidinic endonuclease is believed to play a critical role in repair of oxidative damage of DNA and is proposed to initiate repair of most abasic sites in the base excision repair pathway.	info:pmid/10600117#abs:1
																		APEX1 ---| oxidative stress		Regulation	Apurinic apyrimidinic endonuclease/redox effector factor 1 (APE1/Ref-1) protects cells from oxidative stress by acting as a central enzyme in base excision repair pathways of DNA lesions and through its independent activity as a redox transcriptional co-activator.	info:pmid/19180539#abs:1
																		APEX1 ---| oxidative stress		Regulation	Finally, we found that OGG1, NTH1, and redox factor 1/apurinic endonuclease 1 each contribute to the BRCA1 protection against oxidative stress due to hydrogen peroxide and that hydrogen peroxide stimulates the expression of BRCA1 and the three base excision repair enzymes.	info:pmid/20185827#abs:6
																		APEX1 ---| oxidative stress		Regulation	Forced cytoplasmic overexpression of ref-1 suppressed hypoxia/reoxygenation-induced oxidative stress (H(2)O(2) production), NF-kappaB activation, and apoptosis, and also mitigated rac1-regulated H(2)O(2) production and NF-kappaB transcriptional activity.	info:pmid/12058277#abs:6
																		APEX1 ---| oxidative stress		Regulation	Immunohistochemical analysis was performed to investigate 8-hydroxyl-2'-deoxyguanosine (8-OHdG), a marker of oxidative DNA damage, and Western blot analysis was performed to measure the amount of apurinic/apyrimidinic endonuclease/redox effector factor-1 (APE/Ref-1), a repair mechanism for DNA oxidative damage.	info:pmid/15070122#abs:6	Basal Ganglia
																		APEX1 ---| oxidative stress		Regulation	Ref-1 may have two roles in the embryonic oxidative stress response.	info:pmid/10462541#body:304
																		APEX1 ---| oxidative stress		Regulation	Ref-1 may have reduced caspase activities (caspase-3 and -9) by reducing oxidative stress.	info:pmid/14523036#body:255
																		APEX1 ---| oxidative stress		Regulation	Besides antioxidant enzymes, redox-sensitive molecules (Trx, APE1/Ref-1) protect the cell from oxidative stress [15].	info:pmid/19492297#body:171
																		APEX1 ---| oxidative stress		Regulation	Overexpression of redox factor-1 protects against postischemic liver injury by reducing oxidative stress and NF-kappa B activity.	info:pmid/12431557#title:1
																		APEX1 ---| oxidative stress		Regulation	Aprataxin, poly-ADP ribose polymerase 1 (PARP-1) and apurinic endonuclease 1 (APE1) function together to protect the genome against oxidative damage.	info:pmid/19643912#title:1
																		APEX1 ---| oxidative stress		Regulation	The multifunctional DNA repair/redox enzyme Ape1/Ref-1 promotes survival of neurons after oxidative stress.	info:pmid/15661660#title:1
																		APEX1 ---| oxidative stress		Regulation	Aprataxin, poly-ADP ribose polymerase 1 and apurinic endonuclease 1 (APE1) function together to protect the genome against oxidative damage Harris et al.	info:pmid/11176957#body:301
																		APEX1 ---| oxidative stress		Regulation	apyrmidinic endonuclease1/redox factor-1 suppresses oxidative stress through modulation of cytoplasmic rac1-regulated reactive oxygen species generation [7,8].	info:pmid/16325162#body:59
																		APEX1 ---| oxidative stress		Regulation	As an adaptive response, increased Ref-1 counteracts intracellular oxidative stress not only by efficiently repairing oxidative DNA damage but also through activating many redox-sensitive signal pathways, such as activator protein-1 and nuclear factor kappa B.	info:pmid/17566060#body:266
																		APEX1 ---| oxidative stress		Regulation	The expression of the oxidative stress proteins (SOD1, apyrimidinic endonuclease 1/redox factor-1, thioredoxin, thioredoxin reductase, and PDI), the DNA repair proteins (apyrimidinic endonuclease 1/redox factor-1, NM23-H1 and MPG), and the damage markers (8-oxoguanine, ?-H2AX and nitrotyrosine) were examined in 60 mammary tissues that were classified as benign hyperplasia, ductal carcinoma in sit…	info:pmid/20064251#body:131	Mammary Gland
																		APEX1 ---| oxidative stress		Regulation	This results in the inhibition of NADPH oxidase, thereby reducing the level of reactive oxygen species and endothelial cell growth and migration.14 Ref-1 has been demonstrated to suppress intracellular oxidative stress and apoptosis via the modulation of Rac-1-regulated oxidation.15 We previously showed that tumor necrosis factor a-stimulated inflammation was inhibited by Ref-1 overexpression in …	info:pmid/19038866#body:69

## Sheet: Common MO vs HP
Entity									Relation									Reference
Name	Type	Description	Connectivity	Local Connectivity	Indegree	Outdegree	Owner		Relation	Type	Sentence	TextRef	Connectivity	# of References	Owner	Organ		Relation	Type	Sentence	TextRef	Connectivity	# of References	Organ
APEX1	Protein	APEX nuclease (multifunctional DNA repair enzyme) 1	652	3	0	3			SIRPA ---> cell proliferation	Regulation	Tyrosine phosphatase non-receptor type substrate-1 (SHPS-1), a transmembrane protein, plays a vital role in cell migration and proliferation., Sirpalpha1 decreases gankyrin and cyclin D1 expression, and inhibits proliferation of liver carcinoma cells., In vascular smooth muscle cells, IGF-I stimulates SHPS-1/SHP2/Src complex formation which is required for IGF-I-stimulated cell proliferation., Ov…	info:pmid/19299420#abs:1, info:pmid/15908323#abs:13, info:pmid/20521079#abs:1, info:pmid/18728125#abs:6, info:pmid/17548251#abs:9, info:pmid/15047126#abs:11, info:pmid/23320069#cont:356, info:pmid/21799000#cont:29, info:pmid/18974270#body:158, info:pmid/18809435#body:184 <more data available...>	2	23				APEX1 ---| Ischemia	Regulation	Increased APE/Ref-1 significantly decreased DNA damage and infarct volume after ischemia/reperfusion., Our data provide evidence that APE/Ref-1 decreased in hippocampal CA1 neurons after transient global ischemia and that this reduction precedes DNA fragmentation, which is destined to cause apoptosis., The authors' data provide the first evidence that APE/Ref-1 rapidly decreases after transient f…	info:pmid/19374886#abs:7, info:pmid/9933285#abs:10, info:pmid/10326716#abs:6, info:pmid/15276530#body:94, info:pmid/16934943#body:203, info:pmid/10548678#body:176	2	6	Hippocampus {Organ urn:agi-ncimorgan:C0019564}, Brain {Organ urn:agi-ncimorgan:C1269537}
ACTB	Protein	actin, beta	1170	7	0	7			APEX1 ---> cell proliferation	Regulation	In summary, the results indicate that APE1 is a direct redox regulator of ERK for maintaining the kinase activity to promote cell proliferation., Human dual functional protein apurinic/apyrimidinic endonuclease-1/redox factor-1 is essential for cell survival and proliferation., We observed that disruption of APE1/Ref-1 redox activity synergizes with STAT3 blockade to potently inhibit the prolifer…	info:pmid/23370007#abs:10, info:pmid/21030352#abs:3, info:pmid/23094050#abs:7, info:pmid/15147421#abs:5, info:pmid/22450323#abs:4, info:pmid/23901781#abs:7, info:pmid/23148211#cont:396, info:pmid/22918947#cont:254, info:pmid/20493910#body:206, info:pmid/19727219#title:1 <more data available...>	2	31		Bone Marrow {Organ urn:agi-ncimorgan:C0005953}, Liver {Organ urn:agi-ncimorgan:CL384198}, Brain {Organ urn:agi-ncimorgan:C1269537}, Heart {Organ urn:agi-ncimorgan:C1281570}, Ovary {Organ urn:agi-ncimorgan:CL384202}, Colon {Organ urn:agi-ncimorgan:C1281569}, Aorta {Organ urn:agi-ncimorgan:C1278934}		GAP43 ---> synaptic plasticity	Regulation	The membrane phosphoprotein GAP-43 is involved in axon growth and synaptic plasticity., This suggests that protein F1 may regulate growth of synaptic plasticity for at least a three day period., In addition, we show that prolyl oligopeptidase binds to the growth-associated protein GAP-43, which is a key regulator of synaptic plasticity., The neural-specific phosphoprotein B-50 is involved in rege…	info:pmid/12221279#abs:1, info:pmid/2994827#abs:6, info:pmid/19332125#abs:7, info:pmid/8411265#abs:4, info:pmid/12794747#abs:13, info:pmid/11343868#abs:1, info:pmid/16820009#abs:9, info:pmid/1827266#abs:7, info:pmid/3042095#abs:6, info:pmid/16675111#abs:1 <more data available...>	2	32	Brain {Organ urn:agi-ncimorgan:C1269537}, Nervous system {Organ urn:agi-ncimorgan:C0027763}, Cerebral cortex {Organ urn:agi-ncimorgan:C0007776}, neocortex {Organ urn:agi-organ:C0175173}, Hippocampus {Organ urn:agi-ncimorgan:C0019564}, Prosencephalon {Organ urn:agi-ncimorgan:C0085140}, Corpus striatum {Organ urn:agi-ncimorgan:C0010097}, Central Nervous System {Organ urn:agi-ncimorgan:C0927232}, Co…
ACTG1	Protein	actin, gamma 1	151	1	0	1			GAP43 ---> neurogenesis	Regulation	These results suggest that the upregulation of bFGF and GAP-43 may contribute to the neurogenesis after cerebral ischemia/reperfusion., Based on findings from in vivo studies, GAP-43 is locally associated with the centrosome and is required for centrosome positioning, suggesting that GAP-43 may be involved in neurogenesis through regulating the orientation of cell division., Overexpression of GAP…	info:pmid/23662411#abs:6, info:pmid/21345365#abs:5, info:pmid/10640639#body:168, info:pmid/19249369#body:10, info:pmid/17078935#body:112, info:pmid/16455080#body:200	2	6		Prosencephalon {Organ urn:agi-ncimorgan:C0085140}, Skeletal system {Organ urn:agi-ncimorgan:C1283922}, Cerebral cortex {Organ urn:agi-ncimorgan:C0007776}, Central Nervous System {Organ urn:agi-ncimorgan:C0927232}, Brain {Organ urn:agi-ncimorgan:C1269537}		GFAP ---> mitosis	Regulation	This regulation of GFAP assembly contributes to extensive remodeling of glial frameworks in mitosis., DCX synthesis induced GFAP that colocalized with tubulin in the mitotic stage, inhibited cleavage furrow during cytokinesis, and blocked mitosis in glioma cells., GFAP has been shown to play a role in mitosis by adjusting the filament assembly in the cell., Such regulation of GFAP contributes to …	info:pmid/7952265#abs:6, info:pmid/19681167#abs:5, info:pmid/21219963#body:280, info:pmid/19931516#body:102, info:pmid/22591363#cont:41, info:pmid/21193003#body:200, info:pmid/17032734#body:249, info:pmid/12742256#body:160	2	8	head {Organ urn:agi-ncimorgan:C0018670}, Hippocampus {Organ urn:agi-ncimorgan:C0019564}
GFAP	Protein	glial fibrillary acidic protein	1315	11	0	11			GFAP ---> cell proliferation	Regulation	The restoration of GFAP expression to GFAP-negative human astrocytoma cells has affected tumor cell morphology, proliferation, and growth in soft agar in this experimental cell system., Conversely, the GFAP mRNAs increased during the first two weeks after birth (astroglial proliferation), and then slightly declined until the adult stage (astroglial cell differentiation)., We have previously trans…	info:pmid/8339269#abs:11, info:pmid/1681406#abs:4, info:pmid/8959338#abs:2, info:pmid/19146851#abs:5, info:pmid/10190144#abs:9, info:pmid/21250919#cont:208, info:pmid/21882895#cont:242, info:pmid/17498694#body:125, info:pmid/21671795#cont:174, info:pmid/10896661#body:48 <more data available...>	2	22		Central Nervous System {Organ urn:agi-ncimorgan:C0927232}, dentate gyrus {Organ urn:agi-ncimorgan:C0152314}, Nervous system {Organ urn:agi-ncimorgan:C0027763}		CHGB ---> Schizophrenia	Regulation	It will be interesting to consider the functional changes in the chromogranin B proteins derived from its genetic variations that may have roles in the clinical phenotypes of schizophrenia.	info:pmid/15219467#body:97	2	1
CHGB	Protein	chromogranin B (secretogranin 1)	102	3	0	3			GFAP --+> oxidative stress	Regulation	The growth of glial fibrillary acidic protein in astrocytes, in Parkinson's, stimulates oxidative stress ( )., GFAP may also be involved in other functions of astrocytes, such as, in protection against oxidative stress and against compromised glutamate transport [18]., Accordingly, GFAP-Nrf2 astrocytes displayed increased resistance to oxidative stress as reflected by reduced vulnerability to ter…	info:pmid/23954870#body:110, info:pmid/23441897#cont:36, info:pmid/19074031#body:171, info:pmid/20042376#body:80, info:pmid/21238488#body:404, info:pmid/21985191#cont:238, info:doi/10.1016/S0014-4886(02)00051-1#body:143	2	7				GAP43 ---> neuronal plasticity	Regulation	GAP-43 modulates axon guidance and neuronal plasticity., Since GAP-43 is involved in some forms of neural plasticity, we also compared the duration of the critical period for lesion-induced plasticity in both genotypes., These results suggest that GAP-43 plays a more general role in neural plasticity during development of the central and peripheral nervous systems., Neuromodulin (P-57, GAP-43, B-…	info:pmid/9739993#abs:1, info:pmid/16435363#abs:4, info:pmid/9351704#abs:6, info:pmid/1828073#abs:1, info:pmid/8661403#abs:3, info:pmid/9507175#abs:12, info:pmid/9143270#abs:1, info:pmid/8873980#abs:10, info:pmid/10729116#abs:3, info:pmid/19136940#body:179 <more data available...>	2	23	Cerebral cortex {Organ urn:agi-ncimorgan:C0007776}, Peripheral Nervous System {Organ urn:agi-ncimorgan:C0206417}, Brain {Organ urn:agi-ncimorgan:C1269537}, Nervous system {Organ urn:agi-ncimorgan:C0027763}, Hippocampus {Organ urn:agi-ncimorgan:C0019564}, Upper Extremity {Organ urn:agi-ncimorgan:C1140618}, Central Nervous System {Organ urn:agi-ncimorgan:C0927232}
SCG2	Protein	secretogranin II	306	6	0	6			SCG2 --+> cell proliferation	Regulation	In vitro secretoneurin induced capillary tubes, stimulated proliferation, inhibited apoptosis, and activated Akt and extracellular signal-regulated kinase in coronary endothelial cells., Our studies suggest that Secretoneurin functions as a regulatory peptide to modulate smooth muscle cell migration and proliferation, which in conjunction with other factors could serve to aggravate and accelerate…	info:pmid/23081990#abs:5, info:pmid/9351368#abs:7, info:pmid/14970115#abs:6, info:pmid/11035217#body:134, info:pmid/23918206#cont:171, info:pmid/20712407#cont:317, info:pmid/15664667#body:6, info:pmid/24086307#cont:241, info:pmid/20006654#body:89, info:pmid/21862681#cont:637 <more data available...>	2	14		Coronary artery {Organ urn:agi-ncimorgan:C1269008}, artery muscle {Organ urn:agi-organ:artery%20muscle}, Aorta {Organ urn:agi-ncimorgan:C1278934}, Sweat Glands {Organ urn:agi-ncimorgan:C0038989}, Endothelium, Vascular {Organ urn:agi-ncimorgan:C0014261}		GAP43 ---> exocytosis	Regulation	We suggest that GAP-43 or a related cytosolic protein controls the exocytotic priming step in chromaffin, cells by stimulating a granule-associated Go protein., In permeabilized chromaffin cells, both forms of GAP-43 blocked calcium-dependent exocytosis, and this effect was inhibited by specific antibodies against G alpha 0., In addition exocytosis parameters could be modulated differently in adr…	info:pmid/9118210#abs:12, info:pmid/7527027#abs:7, info:pmid/10571543#abs:6, info:pmid/9881594#title:1, info:pmid/23524246#body:11, info:pmid/10861025#body:187, info:pmid/10213075#body:123, info:pmid/8626556#body:47, info:pmid/8626601#body:47, info:pmid/9230128#body:36 <more data available...>	2	13	Adrenal Glands {Organ urn:agi-ncimorgan:C0001625}, Corpus striatum {Organ urn:agi-ncimorgan:C0010097}, Ganglia, Spinal {Organ urn:agi-ncimorgan:C0017070}
SIRPA	Protein	signal-regulatory protein alpha	441	2	0	2			SYN2 --+> cell proliferation	Regulation	Purified tubulin, and several purified or recombinant proteins (MAPs, tau, synapsin 2, spectrin ßII), also increased OL progenitor proliferation without delaying their maturation., Similarly to TUB, the other purified proteins (microtubule associated proteins, Tau, synapsin 2, and spectrin ß2) induced oligodendrocytes progenitor proliferation without delaying their maturation.	info:pmid/23279736#body:13, info:doi/10.1016/j.neuint.2011.10.011#body:133	2	2		Brain {Organ urn:agi-ncimorgan:C1269537}		GAP43 ---> nerve cell differentiation	Regulation	Thus, GAP-43 may be involved in neuronal differentiation in NG108-15 cells., M-30 and (-)-epigallocatechin-3-gallate also promoted morphological changes, resulting in axonal growth-associated protein-43 (GAP-43) implicating neuronal differentiation., Accumulating evidence indicates that the neuron-specific B-50/GAP43, a substrate for protein kinase C, plays a role in neuronal differentiation and …	info:pmid/8393086#abs:11, info:pmid/17908043#abs:4, info:pmid/2809634#abs:1, info:pmid/12445905#body:53, info:pmid/12221279#body:46, info:pmid/16497807#body:205, info:pmid/15297607#body:276, info:pmid/11472875#body:45, info:pmid/22487263#body:103, info:pmid/22147490#cont:206 <more data available...>	2	14	Brain {Organ urn:agi-ncimorgan:C1269537}, Neurosecretory Systems {Organ urn:agi-ncimorgan:C0229526}, Nervous system {Organ urn:agi-ncimorgan:C0027763}, somatosensory cortex {Organ urn:agi-ncimorgan:C0037658}, Nucleus Accumbens {Organ urn:agi-ncimorgan:C0028633}
ARPP19	Protein	cAMP-regulated phosphoprotein, 19kDa	43	2	0	2			CBLN1 ---> cell proliferation	Regulation	In addition, "cerebellin" was able to facilitate the proliferation of adrenocortical cells ., Cbln1 may also regulate cell proliferation, with increased expression of Cbln1 being linked to hypoplasia in the adrenal gland ( ).	info:pmid/19481574#body:16, info:pmid/21094282#body:151	2	2		Adrenal Glands {Organ urn:agi-ncimorgan:C0001625}		GFAP ---| synaptic plasticity	Regulation	Increased GFAP also reflects perturbed glutamatergic neurotransmission and impaired synaptic plasticity ., Moreover, increased expression of GFAP is believed to be involved in impaired synaptic plasticity evident in Alzheimer's disease ., The increased expression of GFAP in astrocytes, which is progressive and begins before midlife, may thus play an important role in neuron atrophy and impaired s…	info:pmid/24440617#body:69, info:pmid/15885219#body:143, info:pmid/17431228#body:670, info:pmid/24269336#body:6, info:pmid/20181606#body:238, info:pmid/19616075#body:95	2	6	Nerve {Organ urn:agi-ncimorgan:C1280541}, Cerebellum {Organ urn:agi-ncimorgan:C1268981}
TUBB1	Protein	tubulin, beta 1 class VI	41	1	0	1			ACTB --+> cell proliferation	Regulation	The amounts of beta-actin, gamma-actin, and beta-tubulin mRNAs in C6 cells, but not alpha-tubulin mRNA, increased during the early proliferation in DMEM containing 10% fetal bovine serum., ... ACTB-Cre/estrogen receptora-/- prostates compared with wild-type littermates, which is consistent with our observation that ACTB-Cre/estrogen receptora-/- ..., Since ß-actin over-expression represents a gen…	info:pmid/18000753#abs:5, info:pmid/18755802#body:248, info:pmid/16290114#body:76, info:pmid/22609821#cont:369	2	4		Fetus {Organ urn:agi-ncimorgan:C1305737}, Prostate {Organ urn:agi-ncimorgan:C1278980}		GFAP --+> Ischemia	Regulation	The results showed that GFAP immunoreactivity significantly increased in the CA1 region after all three ischemic intervals but the rise of GFAP in the CA3 area reached significance only after 30 min of ischemia., In the hippocampus, Glial fibrillary acidic protein expression increases post-ischemia and peaks at day 7 ( )., Note that the expression of GFAP gradually increased 3 and 7 days after is…	info:pmid/8328304#abs:7, info:pmid/23228346#body:123, info:pmid/22761937#cont:304, info:pmid/21704308#body:29, info:pmid/20574158#cont:53, info:pmid/15013570#body:84, info:pmid/23548599#body:6, info:pmid/20712402#cont:243, info:pmid/23800383#cont:461, info:pmid/9483537#body:106 <more data available...>	2	11	Hippocampus {Organ urn:agi-ncimorgan:C0019564}, Optic Nerve {Organ urn:agi-ncimorgan:C0029130}, Cerebral cortex {Organ urn:agi-ncimorgan:C0007776}, Nerve {Organ urn:agi-ncimorgan:C1280541}, cerebral artery {Organ urn:agi-ncimorgan:C0007770}, Retina {Organ urn:agi-ncimorgan:C1962966}, Brain {Organ urn:agi-ncimorgan:C1269537}
GAP43	Protein	growth associated protein 43	646	13	0	13			GAP43 ---> cell proliferation	Regulation	Recently, we showed that absence of Growth-associated protein 43 caused defects in proliferation, differentiation, and polarization of cerebellar granule cells., Other interesting genes upregulated after radiation were those encoding dynactin subunit 2 (Dctn2) and growth-associated protein-43 (Gap43), both of which are involved in tissue regeneration and cell proliferation/differentiation, and ge…	info:pmid/18777197#abs:2, info:pmid/22588005#body:149, info:pmid/24333914#body:68, info:doi/10.1016/j.freeradbiomed.2012.04.014#body:149	2	4		Lung {Organ urn:agi-ncimorgan:C1278908}, Central Nervous System {Organ urn:agi-ncimorgan:C0927232}		GAP43 --+> learning	Regulation	Here, we show that genetic overexpression of the growth-associated protein GAP-43, the axonal protein kinase C substrate, dramatically enhanced learning and long-term potentiation in transgenic mice., These results suggest that modulation of hippocampal GAP-43 may be important for contextual learning and that strain-specific alterations in GAP-43 may be part of a disrupted pathway in DBA/2 mice t…	info:pmid/10861025#abs:4, info:pmid/10727627#abs:6, info:pmid/16125549#body:591, info:pmid/16309923#body:159, info:pmid/17129617#body:156, info:pmid/19146837#body:24, info:pmid/12667891#body:102, info:pmid/16230036#body:246, info:pmid/10209306#body:168, info:pmid/16162929#body:356 <more data available...>	2	12	Dendrites {Organ urn:agi-ncimorgan:C0011305}, Hippocampus {Organ urn:agi-ncimorgan:C0019564}, Cerebral cortex {Organ urn:agi-ncimorgan:C0007776}, Brain {Organ urn:agi-ncimorgan:C1269537}, Amygdaloid {Organ urn:agi-ncimorgan:C0002708}
CADM2	Protein	cell adhesion molecule 2	28	2	0	2			GFAP ---| neurogenesis	Regulation	Hippocampal neurogenesis which was impaired in GFAP-IL6 mice was rescued in young GFAP-IL6 mice with cerebral sgp130 production., Glial fibrillary acidic protein (GFAP) works in concert with vimentin to regulate adult neurogenesis., We hypothesized that such dynamic expression of SOX2 that was delivered by the human glial fibrillary acidic protein promoter was critical for induced neurogenesis., …	info:pmid/24523541#abs:8, info:pmid/23994259#body:151, info:pmid/24569435#cont:411, info:pmid/23028880#cont:471, info:pmid/18372191#body:78, info:pmid/17088541#body:106, info:pmid/22693571#cont:23, info:pmid/21814201#cont:50	2	8		Hippocampus {Organ urn:agi-ncimorgan:C0019564}, Spinal Cord {Organ urn:agi-ncimorgan:CL366046}, dentate gyrus {Organ urn:agi-ncimorgan:C0152314}		SYN2 ---> Schizophrenia	Regulation	Review of the literature suggests that Syn2 is likely to be involved in the etiology or pathogenesis of schizophrenia., This study suggests a positive association between synapsin II and schizophrenia, implying that synapsin II is involved in the etiology of schizophrenia., Of the three mammalian synapsins, synapsin II (Syn II) in particular has been suggested to have a role in schizophrenia., Th…	info:pmid/17766091#abs:9, info:pmid/15271586#abs:9, info:pmid/17900867#body:2, info:pmid/21689907#body:107	2	4	prefrontal cortex {Organ urn:agi-ncimorgan:C0162783}
CBLN1	Protein	cerebellin 1 precursor	63	3	0	3			APEX1 ---| neurogenesis	Regulation	This suggests that overexpression of REF-1 can disrupt neurogenesis in both V and T lineages., ... brain function and neurogenesis and (2) the relationship between age-associated oxidative DNA damage and brain function, with a special focus on repair ...	info:pmid/15935777#body:115, info:pmid/21867412#cont:45	2	2				GAP43 --+> Epilepsy	Regulation	A study using transgenic mice overexpressing GAP-43 in dentate granule cells has provided evidence that GAP-43 can trigger MFS in CA3, potentially evoking spontaneous epileptic seizures .	info:pmid/12821384#body:53	2	1	entorhinal cortex {Organ urn:agi-ncimorgan:C1289526}
SYN2	Protein	synapsin II	98	6	0	6			SCG2 --+> neurogenesis	Regulation	Both in vitro and in vivo, Secretoneurin not only promoted neuroprotection, but also enhanced neurogenesis and angiogenesis.	info:pmid/18079966#abs:8	2	1		Brain {Organ urn:agi-ncimorgan:C1269537}		GFAP ---> excitotoxicity	Regulation	The present study tested the hypothesis that GFAP expression alters the vulnerability of neurons to excitotoxic and metabolic insult induced by 3-nitroproprionic acid , an irreversible inhibitor of mitochondrial complex II activity or the excitotoxin quinolinic acid ., The expression of GFAP was reported to play a key role in regulation of the extracellular glutamate levels and have neuroprotecti…	info:pmid/12746870#abs:2, info:pmid/22143495#cont:161, info:pmid/19897079#body:181, info:pmid/17442809#body:116, info:pmid/24260524#cont:169, info:pmid/24300694#body:24, info:pmid/20876889#body:93	2	7	white matter {Organ urn:agi-ncimorgan:C0682708}, Retina {Organ urn:agi-ncimorgan:C1962966}
exocytosis	Cell Process		1390	4	4	0			ACTG1 --+> cell proliferation	Regulation	In addition, knockdown of ?-actin delayed mitotic progression, partially blocking metaphase-anaphase transition and inhibiting cell proliferation., The amounts of beta-actin, gamma-actin, and beta-tubulin mRNAs in C6 cells, but not alpha-tubulin mRNA, increased during the early proliferation in DMEM containing 10% fetal bovine serum., Suppression of ?-actin expression can reduce cell proliferatio…	info:pmid/23335583#abs:6, info:pmid/18000753#abs:5, info:pmid/21908715#cont:108	2	3		Fetus {Organ urn:agi-ncimorgan:C1305737}		GFAP ---| learning	Regulation	Thus, GFAP-IL6 mice exhibit a progressive age-related decline in avoidance learning performance ., Therefore, GFAP-IL6 transgenic mice exhibit a progressive age-related decline in avoidance learning performance., GFAP-IL6 transgenic mice exhibited a progressive age-related decline in avoidance learning performance., Histology revealed that the learning group had more synaptophysin (a marker of sy…	info:pmid/19835956#body:45, info:pmid/9651549#body:95, info:pmid/9037082#body:145, info:pmid/22445333#body:28	2	4	Neurosecretory Systems {Organ urn:agi-ncimorgan:C0229526}, Hippocampus {Organ urn:agi-ncimorgan:C0019564}, Brain {Organ urn:agi-ncimorgan:C1269537}
learning	Cell Process		798	3	3	0			MED14 ---> cell proliferation	Regulation	Therefore, MED19, along with MED14, MED15, and MED16, affect both androgen receptor-mediated transcription and LNCaP-abl cell proliferation., Another Mediator subunit, SWP (MED14), promotes cell proliferation in Arabidopsis (Autran et al., 2002). struwwelpeter mutants form small, finger-shaped leaves owing to a reduction in the number of cells.	info:pmid/23403032#cont:136, info:pmid/21903673#cont:346	2	2		Fingers {Organ urn:agi-ncimorgan:C0016129}		GFAP ---| neurotransmission	Regulation	Thus, an increase of GFAP-ir astrocytes may interfere with normal excitatory neurotransmission ( )., Thus, an increase of GFAP immunoreactive astrocytes may interfere with normal excitatory neurotransmission in the cerebral cortex.	info:pmid/19446311#body:121, info:pmid/20056265#body:105	2	2	Cerebral cortex {Organ urn:agi-ncimorgan:C0007776}
Ischemia	Disease		1392	5	5	0			HN1 ---> cell proliferation	Regulation	Consistently, overexpression of hematological and neurological expressed 1 reversed the cell-cycle-specific observations, resulted in accumulation of cells in G(2)/M, and reduced the proliferation rate, which were investigated using flow cytometry and methylthiazol tetrazolium assays.	info:pmid/21323578#abs:7	2	1				TUBB1 ---> microtubule cytoskeleton assembly	Regulation	We show here that increased tubulin synthesis is accounted for by marked transcriptional up-regulation of the beta1- and beta2-tubulin isoforms, that hypertrophic regulation of these genes recapitulates their developmental regulation, and that the greater proportion of beta1-tubulin protein may have a causative role in the microtubule stabilization found in cardiac hypertrophy., Conversely, mutat…	info:pmid/10092657#abs:3, info:pmid/18538175#body:31	2	2
mitosis	Cell Process		2234	6	6	0			SIRPA ---> oxidative stress	Regulation	In addition, neural injury and oxidative stress were inhibited in SHPS-1 mutant mice., We recently demonstrated that SIRPA protects against the oxidative stress and brain injury that are induced by acute cerebral ischemia.8	info:pmid/22671569#abs:5, info:pmid/24101669#cont:28	2	2				SCG2 ---> neuronal activity	Regulation	Indeed, secretoneurin has been shown to play a role in the modulation of the inflammatory response and the stimulation of neuronal activity ., Several studies have argued that Secretogranin II is a good candidate for assessing acute and chronic increases or decreases in neuronal activity ( ). investigated the effect of a number of pathophysiological stimuli on the mRNA expression of Secretogranin…	info:pmid/17240057#body:4, info:pmid/21945639#body:139	2	2	hypothalamus {Organ urn:agi-ncimorgan:C0020663}, visual cortex {Organ urn:agi-ncimorgan:C0042817}
Schizophrenia	Disease		588	3	3	0			CHGB ---> oxidative stress	Regulation	We propose a chain of events whereby CHGB genetic variation results in oxidative stress, with isoprostane formation.	info:pmid/20888525#abs:13	2	1				ACTB ---> exocytosis	Regulation	Furthermore, mCherry-beta-actin fluorescence increased before exocytosis, indicating redistribution prior to release., In these areas ß-actin and its related proteins form a submembranous cytoskeleton and are involved in neurite growth, cell adhesion, synapse formation, and exocytosis of neurotransmitters.	info:pmid/19066940#abs:8, info:pmid/15911115#body:84	2	2	Cerebral cortex {Organ urn:agi-ncimorgan:C0007776}, Dendrites {Organ urn:agi-ncimorgan:C0011305}
neurotransmission	Cell Process		960	4	4	0			ACTB ---> oxidative stress	Regulation	Using mass-spectrometry, we analyzed major proteins of these complexes. beta-Actin, alpha- and beta-tubulins, ribonucleoprotein A2/B1, which regulates splicing and is associated with beta-actin, peroxiredoxin-1, which is involved in oxidative stress, and glycolytic enzyme D-3-phosphoglycerate dehydrogenase were identified by MALDI-TOF.	info:pmid/19799353#abs:6	2	1				ACTB ---> excitotoxicity	Regulation	The massive upregulation of synaptic components in conjunction with the cytoskeletal protein, ß-actin, is likely to contribute to enhanced synaptic efficacy but could also contribute to glutamate-induced excitotoxicity which could cause induction of compensatory rectifying mechanisms.	info:pmid/21596105#body:142	2	1
innervation	Cell Process		425	3	3	0			APEX1 ---| oxidative stress	Regulation	Over expression of APE/Ref-1 could protect spiral ganglion cells from oxidative damage., Apurinic/apyrimidinic endonuclease1/ref-1 is a key enzyme in the base excision repair and in transcriptional modulation against oxidative stress., This work demonstrates a novel function of ref-1 in inhibition of rac1 activity, and rac1-mediated oxidative stress and injury., Apurinic/apyrimidinic endonuclease…	info:pmid/19119675#abs:7, info:pmid/18061304#abs:1, info:pmid/12039869#abs:8, info:pmid/15344903#abs:6, info:pmid/10600117#abs:1, info:pmid/19180539#abs:1, info:pmid/20185827#abs:6, info:pmid/12058277#abs:6, info:pmid/15070122#abs:6, info:pmid/10462541#body:304 <more data available...>	2	20		Ganglia, Basal Ganglia, Mammary Gland		GAP43 --+> innervation	Regulation	The growth-associated phosphoprotein 43 (GAP43) is a marker of synaptic plasticity and is critical for normal development of the serotonergic innervation., GAP-43 is critical for normal development of the serotonergic innervation in forebrain., GAP43 is involved in the innervation of cardiomyocytes and left stellate ganglions ., We have previously reported altered levels of tyrosine hydroxylase […	info:pmid/14693400#abs:3, info:pmid/11978831#title:1, info:pmid/19501489#body:43, info:pmid/9254027#body:8, info:pmid/8900147#body:38, info:pmid/16171755#body:8, info:doi/10.1016/j.pathophys.2004.01.016#body:7, info:doi/10.1016/j.earlhumdev.2003.08.017#body:7	2	8	Stellate Ganglion {Organ urn:agi-ncimorgan:C0038246}, Brain {Organ urn:agi-ncimorgan:C1269537}, Nervous system {Organ urn:agi-ncimorgan:C0027763}, Nerve {Organ urn:agi-ncimorgan:C1280541}
neuronal activity	Cell Process		729	3	3	0												GFAP --+> neuronal activity	Regulation	It is known that mRNA expression of astrocyte marker-glial fibrillary acidic protein enhances during increased neuronal activity in rat hippocampus ( )., Molecular association of GFAP with astrocytic structural and functional proteins during suckling GFAP influences neuronal activity by many approaches (Tekkok and Ransom, 2004[Go])., Thus, a direct correlation between GFAP expression and neuronal…	info:pmid/23466415#body:200, info:pmid/19211881#body:329, info:pmid/15652984#body:203, info:pmid/23518226#body:187, info:pmid/18472346#body:115	2	5	Hippocampus {Organ urn:agi-ncimorgan:C0019564}, cingulate cortex {Organ urn:agi-ncimorgan:C0598179}
synaptic plasticity	Cell Process		1125	7	7	0												CBLN1 ---> synaptic plasticity	Regulation	cerebellin was also found to regulate synaptic plasticity, as cbln1­null mice show impaired long­term depression in cerebellum (Hirai et al., 2005)., Thus, like Cbln1 in the cerebellum, Cbln1 may serve as a new transsynaptic modulator released from presynaptic neurons in the entorhinal cortex, bind to the specific binding sites in the postsynaptic neurons in the hippocampus, and possibly regulate…	info:pmid/24127213#cont:244, info:doi/10.1016/j.neures.2007.06.1328#body:7	2	2	Cerebellum {Organ urn:agi-ncimorgan:C1268981}
Epilepsy	Disease		622	3	3	0												CBLN1 ---> innervation	Regulation	Robust reduction in PF synapses in cbln1-null and glud2-null mice leads to abnormal synapse elimination and persistent multiple innervation by the climbing fibers ( )., The observation that genetic deletion of Cbln1, which does not appear to alter the glutamatergic innervation of the striatum, but increases dendritic spines in the cerebellin1 knockout mouse, tentatively suggest that Cbln1 is an i…	info:pmid/24607546#body:96, info:pmid/20082981#body:110	2	2
microtubule cytoskeleton assembly	Cell Process		646	3	3	0												SCG2 ---> nerve cell differentiation	Regulation	We addressed whether SgII is regulated by AP-1, and if SgII is involved in neuronal differentiation or the cellular response to nitrosative stress., Secretogranin II is a protein widely distributed in the nervous system and mediates neuronal differentiation and protection from apoptosis ( ).	info:pmid/18239671#abs:3, info:pmid/21609738#body:135	2	2	Endocrine system {Organ urn:agi-ncimorgan:C1280975}, Nervous system {Organ urn:agi-ncimorgan:C0027763}
excitotoxicity	Disease		654	4	4	0												SYN2 --+> excitotoxicity	Regulation	The reduced release of glutamate and increased production of GABA in synapsin II knockout mice are likely to protect neurons from excitotoxicity and trans-synaptic neuronal death that may finally lead to an irrecoverable state of hyperexcitability in wild type mice .	info:pmid/18701217#body:162	2	1
nerve cell differentiation	Cell Process		1457	4	4	0												SIRPA ---> neuronal plasticity	Regulation	Consistent with the study by Ohnishi et al. , our results suggest that spinal SIRPa1 plays a role in the neural plasticity underlying the development of allodynia.	info:doi/10.1016/j.pain.2012.02.006#body:149	2	1	Spinal Cord {Organ urn:agi-ncimorgan:CL366046}
neuronal plasticity	Cell Process		609	5	5	0												SYN2 ---> synaptic plasticity	Regulation	The synaptic vesicle protein synapsin II plays an important role in the regulation of neurotransmitter release and synaptic plasticity., Thereby Synapsin I (SynI) and Synapsin II (SynII) play an important role in synaptic plasticity, particularly in short-term plasticity (cf. )., Previous studies have shown that deletion of SynII alters short-term synaptic plasticity in the CA1 region during the …	info:pmid/15836980#abs:1, info:pmid/23535254#body:4, info:pmid/24227741#cont:87, info:pmid/19604602#body:121, info:pmid/22844407#cont:434	2	5	Nerve {Organ urn:agi-ncimorgan:C1280541}, Hippocampus {Organ urn:agi-ncimorgan:C0019564}
mitochondrial membrane potential	Cell Process		597	3	3	0												SYN2 ---> exocytosis	Regulation	Our results suggest that synapsin II is likely to regulate the latest stages of exocytosis., Therefore, synapsin IIb might play a role in general membrane trafficking as well as in regulated exocytosis., One hypothesis that could explain this is that synapsin II is involved in the actual process of exocytosis; synapsin II (dephosphosynapsin II) could inhibit vesicle fusion, (e.g., by binding vesi…	info:pmid/20338242#body:158, info:pmid/17341582#body:119, info:pmid/9566503#body:20, info:pmid/21827866#body:93	2	4
																		CBLN1 ---> learning	Regulation	These results suggest that Cbln1 plays important roles in motor learning.	info:doi/10.1016/j.neures.2007.06.1358#body:6	2	1	Cerebellum {Organ urn:agi-ncimorgan:C1268981}
																		ARPP19 ---> synaptic plasticity	Regulation	Intriguingly, ARPP-19 has previously been suggested to control axon growth and synaptic plasticity specifically by stabilizing the growth-associated protein-43 (GAP-43) mRNA in response to nerve growth factor treatment ( ).	info:pmid/20471941#body:108	2	1
																		ACTB ---> mitosis	Regulation	The data so far indicate that bulk cytoplasmic actin may have specific and conserved functions in meiosis of oocytes, and possibly also mitosis of early embryos, that are necessitated by the exceptionally large size of these cells and the absence of cell-spanning microtubule arrays in M phase.	info:doi/10.1016/j.cub.2011.07.043#body:95	2	1
																		CHGB ---> nerve cell differentiation	Regulation	chromogranin B, GAP43, neurofilament 3, and Slit2 genes, known to be involved in neuroendocrine and/or neuronal differentiation or implicated in ..., Moreover, the levels of both other syn isoforms and synaptophysin were significantly increased in NG108-15 overexpressing Syn IIb, an effect which was subsequently confirmed for other presynaptic proteins, like secretogranin I , and for laminin, a b…	info:pmid/16497807#body:205, info:pmid/21798361#body:35	2	2	Neurosecretory Systems {Organ urn:agi-ncimorgan:C0229526}, Basal lamina {Organ urn:agi-ncimorgan:C0085872}
																		ACTB --+> mitochondrial membrane potential	Regulation	To ascertain whether mitochondrial pathway was involved in ACTX-6-induced apoptosis, the mitochondrial membrane potential and truncated Bid production was assayed.	info:pmid/17544616#body:120	2	1
																		GAP43 ---| neuronal activity	Regulation	This effect was quite unexpected considering that GAP-43 expression in the hippocampus increases with neuronal activity ( ) and acute ethanol exposure has been demonstrated to decrease hippocampal neuronal activity, which could be, in part, mediated by an increase in GABAergic transmission and a decrease in glutamatergic transmission ( , for reviews see and ).	info:pmid/21367572#body:122	2	1	Hippocampus {Organ urn:agi-ncimorgan:C0019564}
																		SYN2 --+> neurotransmission	Regulation	Collectively, these results emphasize the notion that disruptions in medial prefrontal cortex synapsin II may interrupt glutamatergic and GABAergic neurotransmission within this region.	info:pmid/21689907#body:119	2	1	prefrontal cortex {Organ urn:agi-ncimorgan:C0162783}
																		CADM2 ---> synaptic plasticity	Regulation	synaptic cell adhesion molecule 2 might be involved in cell-cell association and synaptic plasticity at the synapse ( K) ( ).	info:pmid/23567503#body:153	2	1	Dendrites {Organ urn:agi-ncimorgan:C0011305}
																		SCG2 ---> Ischemia	Regulation	A strong increase in the immunoreactivity for chromogranin A and secretoneurin was found in the CA3 pyramidal cell layer of the hippocampus, starting at 12 h, with a peak at 24 h and decrease at 48 h after transient forebrain ischemia., Secretoneurin protects penumbric neurons from cerebral ischemic damage., Treatment with p-secretoneurin significantly improved perfusion 7, 14 and 28 days after i…	info:pmid/11271371#abs:5, info:pmid/18079966#body:143, info:pmid/24086307#cont:145, info:pmid/19797703#body:88, info:pmid/23081990#cont:57, info:doi/10.1016/j.vph.2011.08.117#body:1	2	6	Hippocampus {Organ urn:agi-ncimorgan:C0019564}, Cerebrum {Organ urn:agi-ncimorgan:C1280654}, Lower Extremity {Organ urn:agi-ncimorgan:C0023216}
																		APEX1 ---> mitosis	Regulation	(A) Depletion of Ape1 induces mitotic defects., Based on the results presented here, it is clear that the DNA repair function of APE1 is critical for protection of post-mitotic cells against agents that produce oxidative DNA damage.	info:pmid/24127576#cont:86, info:pmid/19726241#body:129	2	2
																		SCG2 ---> innervation	Regulation	But it cannot be predicted whether Catestatin is exclusively part of the sensory innervation of the eye since another peptide, secretoneurin, clearly participates in the sensory innervation but the dilator muscle is sympathetically innervated by this peptide ( ).	info:pmid/24331778#body:81	2	1	Eye {Organ urn:agi-ncimorgan:C1550636}
																		GAP43 ---> Schizophrenia	Regulation	Other schizophrenia candidate genes and molecules regulated by retinoic acid include: amyloid precursor protein (83), microtubule-associated protein 2 (tau) (83), c-fos (84), c-jun (85), ciliary neurotropic/leukemia inhibitory factor (86, 87), N-methyl-d-aspartate receptors 1 and 2B (88), d opioid receptor (88), ?-aminobutyric acid type A receptor (89), growth-associated protein 43 (90), interleu…	info:pmid/9636132#body:96	2	1	Ciliary Body {Organ urn:agi-ncimorgan:C1280649}
																		SCG2 ---> neurotransmission	Regulation	Within these vesicles, SgII is proteolytically processed to varying degrees, leading to the formation of various small peptides, some of which have defined biological functions.11, 12 For example, SgII is the precursor of a 33 amino-acid peptide secretoneurin , which modulates neurotransmission and inflammatory responses and may be involved in neuronal differentiation.12, 13 Notably, the highest …	info:pmid/18239671#body:37	2	1	Brain {Organ urn:agi-ncimorgan:C1269537}
																		GAP43 --+> excitotoxicity	Regulation	Indeed, excitotoxic death elicited by glutamate treatment of cultured cerebellar granule cells (which contain neuromodulin but not PEP-19) is blocked either by prior down-regulation of protein kinase C (39) or direct inhibition of the enzyme (40).	info:pmid/8663125#body:250	2	1
																		CHGB ---> exocytosis	Regulation	In addition, coordinate norepinephrine and CHGB elevation by rs1835919 implicates exocytosis as the mechanism of release., ... chromogranin B interacts with the 1,4,5-triphosphate receptor/Ca channels (44, 45) and with proteins involved in the formation of fusion complex (46), ..., Ablation of chromogranin B may affect the exocytotic machinery directly, which we tested by capacitance measurements…	info:pmid/23786442#abs:13, info:pmid/16497807#body:267, info:pmid/20126668#body:233, info:pmid/14506248#body:265	2	4	Neurosecretory Systems {Organ urn:agi-ncimorgan:C0229526}, Islets of Langerhans {Organ urn:agi-ncimorgan:C0022131}
																		GAP43 ---> microtubule cytoskeleton assembly	Regulation	Exposing cortical neurons to 300 nmol/l retinoic acid significantly induced neurite outgrowth and increased expression of MAP-2, total tau, and GAP-43, all of which are involved in microtubule polymerization and in stabilization of growing neurites (37).	info:pmid/17130476#body:266	2	1
																		GFAP ---| mitochondrial membrane potential	Regulation	Figure S5 Dox off-regulated expression of GFAP-tTA-mtEcoRI decreases the average mitochondrial membrane potential (Dy) in primary cultures of astrocytes.	info:pmid/21203502#cont:349	2	1
																		GAP43 ---> Ischemia	Regulation	As shown in figure 6, photothrombotic ischemia led to a significant and sustained increase in post-ischemic GAP-43 expression at 8, 15 and 30 d in P1 (Fig. 6A) and at 15 and 30 d in P2 (Fig. 6B) as compared to control values. [thumbnail] .	info:pmid/19956568#body:271	2	1	Cerebral cortex {Organ urn:agi-ncimorgan:C0007776}
																		CADM2 --+> neurotransmission	Regulation	The adhesion complex of SynCAM 1 and 2 is stable in synaptic membranes in vivo and its components recruit presynaptic proteins and promote excitatory neurotransmission in vitro.	info:pmid/18003830#body:82	2	1
																		SIRPA --+> Ischemia	Regulation	Interestingly, MFR increase for the second time in CA1 neurons 48–60 h after transient forebrain ischemia.	info:pmid/21120509#cont:250	2	1	Prosencephalon {Organ urn:agi-ncimorgan:C0085140}
																		ARPP19 ---> mitosis	Regulation	kinase, Arpp19, controls mitosis by inhibiting protein phosphatase 2A., Sister acts: Greatwall kinase, Arpp19, controls mitosis by inhibit-and mRNA expression is downregulated in aggressive coordinating DNA replication and cohesion establishing protein phosphatase 2A., For example, the decreased activity of the CDK-Greatwall-ENSA/ARPP19 signaling axis upon the spindle assembly checkpoint release …	info:pmid/23781026#cont:401, info:pmid/22433954#cont:296, info:pmid/23775190#cont:32	2	3
																		GFAP --+> nerve cell differentiation	Regulation	Ectopic expression of L1 in GFAP-L1 Neural stem cells and GFAP-L1-i cells reduces proliferation, enhances migration and neuronal differentiation, and ...	info:pmid/21671795#cont:174	2	1
																		ACTB ---> microtubule cytoskeleton assembly	Regulation	Based on these results, intranuclear and cytoplasmic actin filament dynamics appear to be required for the completion of germinal vesicle breakdown and critically involved in the regulation of microtubule assembly during oocyte maturation in Xenopus laevis., Therefore intranuclear and cytoplasmic actin filament dynamics appear to be required for the completion of GVBD and critically involved in t…	info:pmid/22422719#abs:9, info:pmid/23615437#cont:57	2	2	Cerebral cortex {Organ urn:agi-ncimorgan:C0007776}
																		GFAP ---> neuronal plasticity	Regulation	After cerebral infarction, giving hyperbaric oxygenation treatment can improve the limbs motor function, and hyperbaric oxygenation treatment can increase the expression of Map-2 and decrease the expression of GFAP, which promote neural plasticity., The present results suggest that monocular enucleation results in variable expression of parvalbumin immunoreactive neurons and glial fibrillary acid…	info:pmid/19141977#abs:7, info:pmid/16309831#abs:6, info:pmid/22096544#cont:65	2	3	Lateral Geniculate Body {Organ urn:agi-ncimorgan:C1284636}, Cerebrum {Organ urn:agi-ncimorgan:C1280654}
																		ACTB ---> synaptic plasticity	Regulation	Given the contractile properties of actin, these results suggest that the cytoplasmic actin may be involved in various forms of experimentally induced synaptic plasticity by changing the shape or volume of the pre- and postsynaptic side and by retracting and sprouting synapses.	info:pmid/6890558#abs:4	2	1	Vertebral column {Organ urn:agi-ncimorgan:C1267072}
																		ACTG1 ---> mitosis	Regulation	In addition, knockdown of ?-actin delayed mitotic progression, partially blocking metaphase-anaphase transition and inhibiting cell proliferation., Multiple forms of actin (alpha, beta, and gamma-actin) have been found in a variety of mammalian cell lines and tissues by the use of high resolution, two-dimensional gel electrophoresis. alpha-Actin is found only in differentiated muscle cells, and i…	info:pmid/23335583#abs:6, info:pmid/2134946#abs:1	2	2
																		GFAP ---> Epilepsy	Regulation	The results above suggest that kainic acid may increase the expression of GFAP in hippocampus by upregulating the transcription factor that regulated the expression of GFAP gene, which may participate in the formation of epileptic seizures.	info:pmid/21207701#abs:5	2	1	Hippocampus {Organ urn:agi-ncimorgan:C0019564}
																		ACTB ---> neuronal plasticity	Regulation	Beside the abnormal metabolism of the amyloid protein precursor (APP), the hyperactivity of the mitogen-activated protein kinase 1 (MAPK1) involved in the hyperphosphorylation of the tau proteins, which are considered the major component of neurofibrillary tangles, in addition to ß-actin, being involved in synaptogenesis and neuronal plasticity, are all considered important contributors to the de…	info:pmid/20962362#abs:3	2	1
																		SCG2 ---> neuronal plasticity	Regulation	In the brain Secretogranin II is almost completely processed to secretoneurin, a peptide involved in neurite outgrowth, neuroprotection and neuronal plasticity.	info:pmid/21945639#abs:2	2	1	Brain {Organ urn:agi-ncimorgan:C1269537}
																		APEX1 ---> mitochondrial membrane potential	Regulation	The ability of APE1 to regulate mitochondrial membrane potential and reactive oxygen species production after photoirradiation was tested in APE1 knockdown A549 cells.	info:pmid/22329793#abs:7	2	1
																		GAP43 ---> mitosis	Regulation	Here we show that GAP-43 is associated with the centrosome and plays a critical role in mitosis and acquisition of neuronal polarity in cerebellar granule neurons.	info:pmid/18235238#abs:4	2	1
																		SYN2 ---> Epilepsy	Regulation	Lack of SynI and/or SynII triggers a strong epileptic phenotype in mice associated with mild cognitive impairments that are also present in the non-epileptic SynIII(-/-) mice., Inactivation of genes for the synaptic terminal proteins synapsin I and synapsin II leads to development of epileptic seizures in mice (Syn-DKO mice) in which no other behavioral abnormalities or any gross anatomical brain…	info:pmid/23280234#abs:4, info:pmid/19236947#abs:1	2	2	Brain {Organ urn:agi-ncimorgan:C1269537}
