# Supplementary material for: Spatially-Resolved Top-down Proteomics Bridged to MALDI MS Imaging Reveals the Molecular Physiome of Brain Regions
Source: Mol Cell Proteomics. 2017 Nov 9;17(2):357–72. doi: 10.1074/mcp.M116.065755 (PMC5795397; doi:10.1074/mcp.M116.065755)
Supplement: Supplemental Data [file 10.1074_M116.065755_mcp.M116.065755-9.xlsx]

## Sheet: Feuil1
Accession number	Protein description	Region	Length of detected protein (AA)	Full length (AA)	Fragment (AA)	Fragment position (AA)
P21571	Chain [33-108] in ATP synthase-coupling factor 6, mitochondrial	Medulla oblongata ; Corpus callosum ; Hippocampus	76	108	33-108	C-terminal fragment
P10818	Chain [27-111] in Cytochrome c oxidase subunit 6A1, mitochondrial	Medulla oblongata ; Corpus callosum ; Hippocampus	85	111	27-111	C-terminal fragment
P11240	Chain [38-146] in Cytochrome c oxidase subunit 5A, mitochondrial	Medulla oblongata ; Corpus callosum ; Hippocampus	109	146	38-146	C-terminal fragment
Q71UE8	Chain [1-76] in NEDD8	Medulla oblongata ; Corpus callosum ; Hippocampus	76	81	1-76	N-terminal fragment
P35171	Chain [24-83] in Cytochrome c oxidase subunit 7A2, mitochondrial	Medulla oblongata ; Corpus callosum ; Hippocampus	60	83	24-83	C-terminal fragment
P21571	ATP synthase-coupling factor 6, mitochondrial	Medulla oblongata ; Corpus callosum ; Hippocampus	53	108	56-108	C-terminal fragment
P47942	Dihydropyrimidinase-related protein 2	Medulla oblongata ; Corpus callosum ; Hippocampus	55	572	518-572	C-terminal fragment
P80432	Chain [17-63] in Cytochrome c oxidase subunit 7C, mitochondrial	Medulla oblongata ; Corpus callosum ; Hippocampus	47	63	17-63	C-terminal fragment
Q63429	Polyubiquitin-C	Corpus callosum ; Medulla oblongata	74	810	1-74	N-terminal fragment
P28073	Proteasome subunit beta type-6	Medulla oblongata ; Corpus callosum	17	238	78-94	Internal fragment
D4A5W9	Synaptosomal-associated protein	Medulla oblongata ; Corpus callosum ; Hippocampus	45	206	162-206	C-terminal fragment
F1LQ96	SubName: Full=Gamma-synuclein;	Medulla oblongata ; Hippocampus	30	122	93-122	C-terminal fragment
P21571	ATP synthase-coupling factor 6, mitochondrial	Medulla oblongata ; Corpus callosum ; Hippocampus	75	108	34-108	C-terminal fragment
P13668	Stathmin	Corpus callosum	112	149	38-149	C-terminal fragment
Q8R1R5	CD99 antigen-like protein 2	Medulla oblongata ; Corpus callosum ; Hippocampus	24	246	223-246	C-terminal fragment
P19527	Neurofilament light polypeptide	Medulla oblongata	74	542	469-542	C-terminal fragment
Q5M7W5	Microtubule-associated protein 4	Medulla oblongata	16	1057	31-46	Internal fragment
F1LQ96	SubName: Full=Gamma-synuclein;	Medulla oblongata ; Hippocampus	48	122	75-122	C-terminal fragment
O35314	Secretogranin-1	Hippocampus	30	675	292-321	Internal fragment
P26772	10 kDa heat shock protein, mitochondrial	Medulla oblongata ; Corpus callosum	37	102	66-102	C-terminal fragment
Q6PCU8	Chain [36-108] in NADH dehydrogenase [ubiquinone] flavoprotein 3, mitochondrial	Medulla oblongata ; Corpus callosum ; Hippocampus	73	108	36-108	C-terminal fragment
F1LUV9	SubName: Full=Neural cell adhesion molecule 1;	Corpus callosum	61	833	773-833	C-terminal fragment
P37377	Alpha-synuclein	Corpus callosum	73	140	68-140	C-terminal fragment
F1LQ96	SubName: Full=Gamma-synuclein;	Medulla oblongata ; Hippocampus	43	122	80-122	C-terminal fragment
G3V7X2	SubName: Full=Secretogranin 2, isoform CRA_a;	Medulla oblongata ; Hippocampus	42	579	531-572	Internal fragment
D4A5W9	Synaptosomal-associated protein	Medulla oblongata ; Corpus callosum	79	206	128-206	C-terminal fragment
P62329	Thymosin beta-4	Hippocampus	29	44	16-44	C-terminal fragment
Q05175	Brain acid soluble protein 1	Medulla oblongata ; Corpus callosum	30	220	191-220	C-terminal fragment
Q05175	Brain acid soluble protein 1	Medulla oblongata ; Hippocampus	29	220	192-220	C-terminal fragment
D3ZQL7	SubName: Full=Protein Tppp;	Medulla oblongata ; Corpus callosum	55	218	164-218	C-terminal fragment
P47942	Dihydropyrimidinase-related protein 2	Medulla oblongata ; Corpus callosum	31	572	540-570	Internal fragment
P47942	Dihydropyrimidinase-related protein 2	Medulla oblongata ; Corpus callosum	31	572	542-572	C-terminal fragment
P02688	Myelin basic protein	Medulla oblongata	98	195	96-193	Internal fragment
Q5XIF3	Chain [43-175] in NADH dehydrogenase [ubiquinone] iron-sulfur protein 4, mitochondrial	Medulla oblongata	133	175	43-175	C-terminal fragment
P19527	Neurofilament light polypeptide	Medulla oblongata ; Corpus callosum	99	542	444-542	C-terminal fragment
P13668	Stathmin	Medulla oblongata ; Corpus callosum	47	149	103-149	C-terminal fragment
Q63754	Beta-synuclein	Medulla oblongata ; Corpus callosum	81	137	54-134	Internal fragment
P02091	Hemoglobin subunit beta-1	Corpus callosum	57	147	2-58	N-terminal fragment
Q5U318	Astrocytic phosphoprotein PEA-15	Corpus callosum	27	130	104-130	C-terminal fragment
P37377	Alpha-synuclein	Corpus callosum ; Hippocampus	46	140	95-140	C-terminal fragment
Q5BJP3	Chain [1-83] in Ubiquitin-fold modifier 1	Corpus callosum ; Hippocampus	82	85	2-83	N-terminal fragment
P37377	Alpha-synuclein	Hippocampus	65	140	76-140	C-terminal fragment
P62329	Thymosin beta-4	Hippocampus	24	44	21-44	C-terminal fragment
P19527	Neurofilament light polypeptide	Medulla oblongata	107	542	436-542	C-terminal fragment
P04094	Peptide (PENK(143-185)) [143-185] in Proenkephalin-A	Medulla oblongata	43	269	143-185	Internal fragment
G3V7X2	SubName: Full=Secretogranin 2, isoform CRA_a;	Medulla oblongata	41	579	531-571	Internal fragment
P60042	Somatostatin	Medulla oblongata	63	116	25-87	Internal fragment
D4AA63	SubName: Full=Protein Ubqln2;	Medulla oblongata	55	638	584-638	C-terminal fragment
D4A9X9	SubName: Full=Protein Cenpk;	Corpus callosum	29	302	201-229	Internal fragment
P15205	Microtubule-associated protein 1B	Hippocampus	38	2459	788-825	Internal fragment
D3Z8C5	SubName: Full=Protein Brwd3;	Hippocampus	22	1800	688-709	Internal fragment
P62329	Thymosin beta-4	Hippocampus	28	44	17-44	C-terminal fragment
G3V7X2	SubName: Full=Secretogranin 2, isoform CRA_a;	Hippocampus	38	579	489-526	Internal fragment
Q05175	Brain acid soluble protein 1	Hippocampus	44	220	54-97	Internal fragment
Q05175	Brain acid soluble protein 1	Hippocampus	87	220	54-140	Internal fragment
P47942	Dihydropyrimidinase-related protein 2	Hippocampus	37	572	536-572	C-terminal fragment
Q99MZ4	Gamma-glutamyltransferase 7	Hippocampus	73	662	86-158	Internal fragment
Q63429	Polyubiquitin-C	Hippocampus	76	810	1-76	N-terminal fragment
Q03344	Chain [26-107] in ATPase inhibitor, mitochondrial	Medulla oblongata	82	107	26-107	C-terminal fragment
Q05175	Brain acid soluble protein 1	Medulla oblongata	21	220	191-211	Internal fragment
P26772	10 kDa heat shock protein, mitochondrial	Medulla oblongata	58	102	45-102	C-terminal fragment
P63041	Complexin-1	Medulla oblongata	46	134	11-56	Internal fragment
Q9Z2F5	C-terminal-binding protein 1	Medulla oblongata	31	430	400-430	C-terminal fragment
D3Z9Z3	SubName: Full=Protein Spg11;	Medulla oblongata	31	2315	1158-1188	Internal fragment
D3ZXP8	SubName: Full=Protein Pcp2;	Medulla oblongata	23	120	98-120	C-terminal fragment
P60905	DnaJ homolog subfamily C member 5	Medulla oblongata	17	198	169-185	Internal fragment
P47942	Dihydropyrimidinase-related protein 2	Medulla oblongata	17	572	536-552	Internal fragment
Q63429	Polyubiquitin-C	Medulla oblongata	73	810	1-73	N-terminal fragment
F1LQ96	SubName: Full=Gamma-synuclein;	Medulla oblongata	51	122	72-122	C-terminal fragment
F1LQ96	SubName: Full=Gamma-synuclein;	Medulla oblongata	44	122	79-122	C-terminal fragment
P02688	Myelin basic protein	Medulla oblongata	100	195	96-195	C-terminal fragment
P02688	Myelin basic protein	Medulla oblongata	74	195	122-195	C-terminal fragment
P02688	Myelin basic protein	Medulla oblongata	57	195	137-193	Internal fragment
P02688	Myelin basic protein	Medulla oblongata	21	195	96-116	Internal fragment
Q71UE8	NEDD8	Medulla oblongata	74	81	1-74	N-terminal fragment
P19527	Neurofilament light polypeptide	Medulla oblongata	16	542	448-463	Internal fragment
Q63754	Beta-synuclein	Medulla oblongata	77	137	58-134	Internal fragment
Q63754	Beta-synuclein	Medulla oblongata	67	137	68-134	Internal fragment
Q63754	Beta-synuclein	Medulla oblongata	63	137	72-134	Internal fragment
P20788	Cytochrome b-c1 complex subunit Rieske, mitochondrial	Medulla oblongata	58	274	79-136	Internal fragment
Q05175	Brain acid soluble protein 1	Corpus callosum	31	220	190-220	C-terminal fragment
D3ZQL7	SubName: Full=Protein Tppp;	Corpus callosum	47	218	164-210	Internal fragment
D3ZQL7	SubName: Full=Protein Tppp;	Corpus callosum	64	218	155-218	C-terminal fragment
P47942	Dihydropyrimidinase-related protein 2	Corpus callosum	16	572	537-552	Internal fragment
P01946	Hemoglobin subunit alpha-1/2	Corpus callosum	31	142	111-141	Internal fragment
P02091	Hemoglobin subunit beta-1	Corpus callosum	32	147	2-33	N-terminal fragment
P02091	Hemoglobin subunit beta-1	Corpus callosum	35	147	2-36	N-terminal fragment
P02091	Hemoglobin subunit beta-1	Corpus callosum	41	147	2-42	N-terminal fragment
P02091	Hemoglobin subunit beta-1	Corpus callosum	53	147	2-54	N-terminal fragment
O88407	Protein lifeguard 2	Corpus callosum	47	316	2-48	N-terminal fragment
Q5U318	Astrocytic phosphoprotein PEA-15	Corpus callosum	70	130	61-130	C-terminal fragment
P13668	Stathmin	Corpus callosum	46	149	104-149	C-terminal fragment
P43138	DNA-(apurinic or apyrimidinic site) lyase	Hippocampus	45	317	2-46	N-terminal fragment
Q05175	Brain acid soluble protein 1	Hippocampus	28	220	193-220	C-terminal fragment
P63182	Peptide (Cerebellin) [57-72] in Cerebellin-1	Hippocampus	16	193	57-72	Internal fragment
D4A020	SubName: Full=Protein Med14;	Hippocampus	72	1459	987-1058	Internal fragment
D4A5W9	Synaptosomal-associated protein	Hippocampus	43	206	162-204	Internal fragment
D4AEC2	SubName: Full=Protein Camsap2;	Hippocampus	59	1470	185-243	Internal fragment
P60905	DnaJ homolog subfamily C member 5	Hippocampus	18	198	181-198	C-terminal fragment
Q63429	Polyubiquitin-C	Hippocampus	72	810	1-72	N-terminal fragment
F1LUV9	SubName: Full=Neural cell adhesion molecule 1;	Hippocampus	32	833	802-833	C-terminal fragment
F1LQ96	SubName: Full=Gamma-synuclein;	Hippocampus	32	122	91-122	C-terminal fragment
Q6AXU6	Hematological and neurological expressed 1 protein	Hippocampus	35	149	112-146	Internal fragment
Q6AXU6	Hematological and neurological expressed 1 protein	Hippocampus	97	149	53-149	C-terminal fragment
P06302	Predicted sub-sequence [30-112] in Prothymosin alpha	Hippocampus	36	112	77-112	C-terminal fragment
O35314	Secretogranin-1	Hippocampus	45	675	277-321	Internal fragment
O35314	Secretogranin-1	Hippocampus	17	675	435-451	Internal fragment
P62329	Thymosin beta-4	Hippocampus	30	44	15-44	C-terminal fragment
P62329	Thymosin beta-4	Hippocampus	37	44	8-44	C-terminal fragment
